# Supplementary material for: The transcriptional events and their relationship to physiological changes during poplar seed germination and post-germination
Source: BMC Genomics. 2019 Nov 4;20:801. doi: 10.1186/s12864-019-6180-5 (PMC6829952; doi:10.1186/s12864-019-6180-5)
Supplement: Supplementary file 1 — Additional file 1: Table S1. Genes specifically expressed during seed germination and their annotations. Fig. S1. The RT-PCR validation of 12 differentially expressed genes during seed germination stages. The columns represent the RT-PCR relative expression pattern, data are presented as the mean ± SD (n = 3). The lines represent the RNA-Seq data results. Table S4. The primer sequences of RT-PCR. [file 12864_2019_6180_MOESM1_ESM.zip › Table S1.xlsx]

## Sheet: Sheet1
Table S1. Genes specifically expressed during seed germination.
BinCode	BinName	id	type	description	stage
35.2	not assigned.unknown	potri.001g005800	Transcript	no original description	0h
30.2.17	signalling.receptor kinases.DUF 26	potri.001g014100	Transcript	highly similar to ( 679) AT5G60900 | Symbols: RLK1 | RLK1 (RECEPTOR-LIKE PROTEIN KINASE 1); ATP binding / carbohydrate binding / kinase/ protein kinase/ protein serine/threonine kinase/ protein tyrosine kinase/ sugar binding | chr5:24498467-24501494 REVERSEmoderately similar to ( 317) KPRO_MAIZE Putative receptor protein kinase ZmPK1 precursor (EC 2.7.11.1) - Zea mays (Maize)highly similar to ( 6…	0h
26.21	misc.protease inhibitor/seed storage/lipid transfer protein (LTP) family protein	potri.001g023300	Transcript	very weakly similar to (95.5) AT4G30880 | Symbols: | protease inhibitor/seed storage/lipid transfer protein (LTP) family protein | chr4:15035229-15035750 FORWARDvery weakly similar to (81.6) loc_os01g58660 12001.m12008 protein 5a2 protein, putative, expressed no original description	0h
30.2.11	signalling.receptor kinases.leucine rich repeat XI	potri.001g064600	Transcript	moderately similar to ( 295) AT3G53240 | Symbols: AtRLP45 | AtRLP45 (Receptor Like Protein 45); protein binding | chr3:19735927-19739047 FORWARDmoderately similar to ( 221) RPK1_IPONI Receptor-like protein kinase precursor (EC 2.7.11.1) - Ipomoea nil (Japanese morning glory) (Pharbitis nil)moderately similar to ( 248) loc_os04g55440 12004.m10436 protein hcr9-4E, putative, expressed no original de…	0h
29.5.1	protein.degradation.subtilases	potri.001g113700	Transcript	highly similar to ( 517) AT1G04110 | Symbols: SDD1 | SDD1 (STOMATAL DENSITY AND DISTRIBUTION); serine-type endopeptidase | chr1:1061457-1063784 REVERSEhighly similar to ( 614) loc_os10g38080 12010.m06590 protein subtilisin-like protease precursor, putative, expressedPA_subtilisin_like Peptidase_S8 PA no original description	0h
35.2	not assigned.unknown	potri.001g145600	Transcript	no original description	0h
35.2	not assigned.unknown	potri.001g155400	Transcript	moderately similar to ( 227) AT4G17430 | Symbols: | unknown protein | chr4:9725201-9726801 REVERSEmoderately similar to ( 258) loc_os10g41180 12010.m06882 protein expressed protein no original description	0h
35.2	not assigned.unknown	potri.001g187400	Transcript	no original description	0h
35.2	not assigned.unknown	potri.001g208400	Transcript	very weakly similar to (90.5) loc_os05g28110 12005.m07098 protein retrotransposon protein, putative, unclassified no original description	0h
26.19	misc.plastocyanin-like	potri.001g219800	Transcript	weakly similar to ( 131) AT2G27035 | Symbols: | plastocyanin-like domain-containing protein | chr2:11535670-11536251 FORWARD no original description	0h
35.2	not assigned.unknown	potri.001g227900	Transcript	no original description	0h
35.2	not assigned.unknown	potri.001g242700	Transcript	no original description	0h
35.2	not assigned.unknown	potri.001g260500	Transcript	weakly similar to ( 184) AT5G13800 | Symbols: | hydrolase, alpha/beta fold family protein | chr5:4452063-4454141 REVERSEweakly similar to ( 177) loc_os06g24730 12006.m31876 protein hydrolase, alpha/beta fold family protein, expressed no original description	0h
35.2	not assigned.unknown	potri.001g263100	Transcript	no original description	0h
35.2	not assigned.unknown	potri.001g353600	Transcript	weakly similar to ( 117) AT1G76750 | Symbols: | unknown protein | chr1:28811107-28811583 FORWARDvery weakly similar to (84.3) loc_os03g18530 12003.m07275 protein ECA1 protein, putative, expressedDUF1278 no original description	0h
35.2	not assigned.unknown	potri.001g394100	Transcript	no original description	0h
26.24	misc.GCN5-related N-acetyltransferase	potri.001g425800	Transcript	moderately similar to ( 202) AT2G38130 | Symbols: ATMAK3 | ATMAK3; N-acetyltransferase | chr2:15978639-15980145 REVERSEweakly similar to ( 193) loc_os11g32280 12011.m080010 protein retrotransposon protein, putative, unclassified, expressed no original description	0h
35.2	not assigned.unknown	potri.001g432500	Transcript	no original description	0h
31.1	cell.organisation	potri.001g450300	Transcript	weakly similar to ( 107) AT5G14230 | Symbols: | protein binding | chr5:4591883-4595775 FORWARDmoderately similar to ( 231) loc_os02g25960 12002.m07740 protein protein binding protein, putative, expressed no original description	0h
20.2.99	stress.abiotic.unspecified	potri.001g464500	Transcript	weakly similar to ( 194) AT3G05950 | Symbols: | germin-like protein, putative | chr3:1781130-1781964 REVERSEweakly similar to ( 166) GLP1_MESCR Germin-like protein precursor - Mesembryanthemum crystallinum (Common ice plant)moderately similar to ( 225) loc_os02g29010 12002.m08045 protein retrotransposon protein, putative, unclassifiedCupin_1 no original description	0h
26.10	misc.cytochrome P450	potri.002g026100	Transcript	highly similar to ( 517) AT4G31500 | Symbols: CYP83B1, SUR2, RNT1, RED1, ATR4 | CYP83B1 (CYTOCHROME P450 MONOOXYGENASE 83B1); oxidoreductase, acting on paired donors, with incorporation or reduction of molecular oxygen, NADH or NADPH as one donor, and incorporation of one atom of oxygen / oxygen binding | chr4:15273677-15275271 REVERSEmoderately similar to ( 447) C71A9_SOYBN Cytochrome P450 71A9 …	0h
35.2	not assigned.unknown	potri.002g076400	Transcript	no original description	0h
35.2	not assigned.unknown	potri.002g095200	Transcript	no original description	0h
11.9.2	lipid metabolism.lipid degradation.lipases	potri.002g125100	Transcript	no original description	0h
35.2	not assigned.unknown	potri.002g170400	Transcript	moderately similar to ( 241) AT3G61730 | Symbols: | unknown protein | chr3:22848427-22850475 REVERSEweakly similar to ( 128) loc_os01g11990 12001.m07815 protein expressed protein no original description	0h
26.10	misc.cytochrome P450	potri.002g171800	Transcript	highly similar to ( 786) AT1G01280 | Symbols: CYP703A2, CYP703 | CYP703A2 (CYTOCHROME P450, FAMILY 703, SUBFAMILY A, POLYPEPTIDE 2); oxidoreductase, acting on paired donors, with incorporation or reduction of molecular oxygen, NADH or NADPH as one donor, and incorporation of one atom of oxygen / oxygen binding | chr1:112290-113905 FORWARDmoderately similar to ( 335) F3PH_PETHY Flavonoid 3'-monoox…	0h
35.2	not assigned.unknown	potri.002g216700	Transcript	very weakly similar to (95.9) loc_os03g46884 12003.m09704 protein transposon protein, putative, CACTA, En/Spm sub-class no original description	0h
29.5.11.1	protein.degradation.ubiquitin.ubiquitin	potri.003g014300	Transcript	weakly similar to ( 153) AT4G06599 | Symbols: | ubiquitin family protein | chr4:3666079-3667495 REVERSEweakly similar to ( 137) loc_os01g65450 12001.m150790 protein ubiquitin-like domain containing CTD phosphatase 1, putative, expressed no original description	0h
29.4	protein.postranslational modification	potri.003g015600	Transcript	very weakly similar to (86.3) AT1G60940 | Symbols: SNRK2-10, SNRK2.10, SRK2B | SNRK2.10 (SNF1-RELATED PROTEIN KINASE 2.10); kinase | chr1:22439398-22441896 REVERSE no original description	0h
35.2	not assigned.unknown	potri.003g018100	Transcript	no original description	0h
35.2	not assigned.unknown	potri.003g028500	Transcript	weakly similar to ( 137) AT2G26590 | Symbols: | adhesion regulating molecule family | chr2:11311182-11314717 REVERSEweakly similar to ( 124) loc_os05g51640 12005.m09226 protein adhesion regulating molecule conserved region family protein, expressedARM_1 no original description	0h
29.6	protein.folding	potri.003g037500	Transcript	moderately similar to ( 281) AT3G13860 | Symbols: HSP60-3A | HSP60-3A (HEAT SHOCK PROTEIN 60-3A); ATP binding / protein binding | chr3:4561704-4565133 REVERSEmoderately similar to ( 242) CH62_CUCMA Chaperonin CPN60-2, mitochondrial precursor (HSP60-2) - Cucurbita maxima (Pumpkin) (Winter squash)moderately similar to ( 249) loc_os05g46290 12005.m08754 protein chaperonin CPN60-2, mitochondrial prec…	0h
35.2	not assigned.unknown	potri.003g054300	Transcript	no original description	0h
35.2	not assigned.unknown	potri.003g054600	Transcript	no original description	0h
33.99	development.unspecified	potri.003g126200	Transcript	weakly similar to ( 152) RIP3_ORYSA Ripening-related protein 3 precursor - Oryza sativa (Rice)weakly similar to ( 152) loc_os10g34840 12010.m06308 protein ripening-related protein 3 precursor, putative, expressed no original description	0h
35.2	not assigned.unknown	potri.003g144800	Transcript	no original description	0h
13.2.3.4.1	amino acid metabolism.degradation.aspartate family.methionine.methionine gamma-lyase	potri.003g146600	Transcript	moderately similar to ( 227) AT1G64660 | Symbols: ATMGL | ATMGL (ARABIDOPSIS THALIANA METHIONINE GAMMA-LYASE); catalytic/ methionine gamma-lyase | chr1:24028977-24030537 FORWARDweakly similar to ( 176) loc_os10g37340 12010.m06527 protein O-succinylhomoserine sulfhydrylase, putative, expressedCys_Met_Meta_PP MetC MET17 PRK08574 PRK06460 no original description	0h
27.1.19	RNA.processing.ribonucleases	potri.003g186300	Transcript	moderately similar to ( 263) AT5G22250 | Symbols: | CCR4-NOT transcription complex protein, putative | chr5:7365605-7366441 REVERSEmoderately similar to ( 229) loc_os02g55300 12002.m10556 protein CCR4-NOT transcription complex subunit 7, putative, expressedCAF1 POP2 no original description	0h
35.2	not assigned.unknown	potri.003g187200	Transcript	no original description	0h
26.10	misc.cytochrome P450	potri.004g017800	Transcript	moderately similar to ( 314) AT5G36110 | Symbols: CYP716A1 | CYP716A1; electron carrier/ heme binding / iron ion binding / monooxygenase/ oxygen binding | chr5:14195377-14197613 FORWARDmoderately similar to ( 207) C724B_ORYSA Cytochrome P450 724B1 (EC 1.14.-.-) (OsDWARF11) (Dwarf protein 11) - Oryza sativa (Rice)moderately similar to ( 476) loc_os07g33440 12007.m07604 protein taxane 13-alpha-hydr…	0h
17.5.1	hormone metabolism.ethylene.synthesis-degradation	potri.004g083100	Transcript	moderately similar to ( 286) AT1G04350 | Symbols: | 2-oxoglutarate-dependent dioxygenase, putative | chr1:1165296-1166538 FORWARDmoderately similar to ( 284) DV4H_CATRO Desacetoxyvindoline 4-hydroxylase (EC 1.14.11.20) - Catharanthus roseus (Rosy periwinkle) (Madagascar periwinkle)moderately similar to ( 253) loc_os03g48430 12003.m09851 protein 1-aminocyclopropane-1-carboxylate oxidase, putative,…	0h
27.3.1	RNA.regulation of transcription.ABI3/VP1-related B3-domain-containing transcription factor family	potri.004g099600	Transcript	weakly similar to ( 110) AT2G33720 | Symbols: | transcription factor | chr2:14263776-14264989 FORWARD no original description	0h
35.2	not assigned.unknown	potri.004g116000	Transcript	no original description	0h
35.2	not assigned.unknown	potri.004g124900	Transcript	no original description	0h
35.2	not assigned.unknown	potri.004g134600	Transcript	no original description	0h
35.2	not assigned.unknown	potri.004g196900	Transcript	no original description	0h
35.2	not assigned.unknown	potri.005g025500	Transcript	weakly similar to ( 137) AT5G27710 | Symbols: | unknown protein | chr5:9813069-9815018 FORWARDweakly similar to ( 125) loc_os07g47570 12007.m08974 protein expressed protein no original description	0h
35.2	not assigned.unknown	potri.005g065600	Transcript	no original description	0h
35.2	not assigned.unknown	potri.005g090200	Transcript	no original description	0h
35.2	not assigned.unknown	potri.005g159700	Transcript	no original description	0h
35.2	not assigned.unknown	potri.006g016000	Transcript	no original description	0h
35.2	not assigned.unknown	potri.006g050600	Transcript	no original description	0h
35.2	not assigned.unknown	potri.006g153400	Transcript	no original description	0h
35.2	not assigned.unknown	potri.006g163000	Transcript	no original description	0h
27.3.41	RNA.regulation of transcription.B3 transcription factor family	potri.007g030600	Transcript	weakly similar to ( 116) loc_os01g13300 12001.m07939 protein B3 DNA binding domain containing protein, expressed no original description	0h
35.2	not assigned.unknown	potri.007g052900	Transcript	no original description	0h
27.3.6	RNA.regulation of transcription.bHLH,Basic Helix-Loop-Helix family	potri.007g057500	Transcript	weakly similar to ( 132) AT3G19860 | Symbols: | basic helix-loop-helix (bHLH) family protein | chr3:6903842-6905863 FORWARDweakly similar to ( 129) loc_os02g23823 12002.m33671 protein helix-loop-helix DNA-binding domain containing protein, expressed no original description	0h
34.3	transport.amino acids	potri.007g060000	Transcript	very weakly similar to (82.0) loc_os04g47420 12004.m09687 protein expressed protein no original description	0h
26.18	misc.invertase/pectin methylesterase inhibitor family protein	potri.007g068300	Transcript	weakly similar to ( 107) AT4G00872 | Symbols: | enzyme inhibitor/ pectinesterase | chr4:364147-364736 REVERSE no original description	0h
26.10	misc.cytochrome P450	potri.007g083500	Transcript	moderately similar to ( 376) AT3G26330 | Symbols: CYP71B37 | CYP71B37; electron carrier/ heme binding / iron ion binding / monooxygenase/ oxygen binding | chr3:9646873-9648536 REVERSEmoderately similar to ( 378) C71E1_SORBI Cytochrome P450 71E1 (EC 1.14.13.68) (4-hydroxyphenylacetaldehyde oxime monooxygenase) - Sorghum bicolor (Sorghum) (Sorghum vulgare)moderately similar to ( 409) loc_os09g26970…	0h
27.3.25	RNA.regulation of transcription.MYB domain transcription factor family	potri.007g106100	Transcript	weakly similar to ( 197) AT4G33450 | Symbols: ATMYB69, MYB69 | MYB69 (MYB DOMAIN PROTEIN 69); DNA binding / transcription activator/ transcription factor | chr4:16095746-16096603 REVERSEvery weakly similar to (96.7) MYB1_MAIZE Myb-related protein Zm1 - Zea mays (Maize)weakly similar to ( 192) loc_os08g33800 12008.m07370 protein myb-like DNA-binding domain containing proteinREB1 no original descri…	0h
20.1.7	stress.biotic.PR-proteins	potri.007g143000	Transcript	weakly similar to ( 104) AT5G36930 | Symbols: | disease resistance protein (TIR-NBS-LRR class), putative | chr5:14567771-14571916 REVERSETIR TIR no original description	0h
35.2	not assigned.unknown	potri.008g000400	Transcript	no original description	0h
27.1.19	RNA.processing.ribonucleases	potri.008g004000	Transcript	very weakly similar to (89.4) AT1G16800 | Symbols: | tRNA-splicing endonuclease positive effector-related | chr1:5745523-5755263 REVERSE no original description	0h
35.2	not assigned.unknown	potri.008g027300	Transcript	no original description	0h
35.2	not assigned.unknown	potri.008g076200	Transcript	no original description	0h
29.5.3	protein.degradation.cysteine protease	potri.008g183100	Transcript	moderately similar to ( 476) AT5G50260 | Symbols: | cysteine proteinase, putative | chr5:20455605-20456862 FORWARDmoderately similar to ( 496) CYSEP_PHAVU Vignain precursor (EC 3.4.22.-) (Bean endopeptidase) (Cysteine proteinase EP-C1) - Phaseolus vulgaris (Kidney bean) (French bean)moderately similar to ( 427) loc_os11g14900 12011.m079970 protein thiol protease SEN102 precursor, putative, expres…	0h
29.4	protein.postranslational modification	potri.008g191200	Transcript	moderately similar to ( 326) AT3G62470 | Symbols: | pentatricopeptide (PPR) repeat-containing protein | chr3:23106600-23108399 REVERSEmoderately similar to ( 251) loc_os05g28720 12005.m07157 protein ATP binding protein, putative, expressed no original description	0h
35.2	not assigned.unknown	potri.009g019000	Transcript	no original description	0h
35.2	not assigned.unknown	potri.009g111300	Transcript	no original description	0h
35.2	not assigned.unknown	potri.009g130300	Transcript	no original description	0h
27.3.67	RNA.regulation of transcription.putative transcription regulator	potri.009g150000	Transcript	weakly similar to ( 144) AT2G45850 | Symbols: | DNA-binding family protein | chr2:18871901-18873457 REVERSEweakly similar to ( 125) loc_os11g05160 12011.m04714 protein DNA binding protein, putative, expressedDUF296 no original description	0h
29.1.30	protein.aa activation.pseudouridylate synthase	potri.010g002700	Transcript	very weakly similar to (98.2) AT3G06950 | Symbols: | tRNA pseudouridine synthase family protein | chr3:2192869-2194254 FORWARD no original description	0h
35.2	not assigned.unknown	potri.010g045400	Transcript	no original description	0h
35.2	not assigned.unknown	potri.010g070300	Transcript	no original description	0h
35.2	not assigned.unknown	potri.010g136400	Transcript	no original description	0h
34.3	transport.amino acids	potri.010g136600	Transcript	weakly similar to ( 171) AT3G30390 | Symbols: | amino acid transporter family protein | chr3:11977112-11978827 REVERSEweakly similar to ( 165) loc_os02g49510 12002.m09985 protein amino acid transporter-like protein, putative, expressed no original description	0h
35.2	not assigned.unknown	potri.010g218200	Transcript	very weakly similar to ( 100) AT3G55510 | Symbols: RBL | RBL (REBELOTE) | chr3:20579232-20582124 FORWARDvery weakly similar to (80.1) loc_os12g06610 12012.m04651 protein expressed protein no original description	0h
35.2	not assigned.unknown	potri.010g223800	Transcript	no original description	0h
35.2	not assigned.unknown	potri.010g249000	Transcript	no original description	0h
35.2	not assigned.unknown	potri.010g251100	Transcript	no original description	0h
35.2	not assigned.unknown	potri.011g022700	Transcript	no original description	0h
30.2.24	signalling.receptor kinases.S-locus glycoprotein like	potri.011g034100	Transcript	weakly similar to ( 127) AT1G11340 | Symbols: | S-locus lectin protein kinase family protein | chr1:3814116-3817420 REVERSEweakly similar to ( 113) SLSG6_BRAOL S-locus-specific glycoprotein S6 precursor (SLSG-6) - Brassica oleracea (Wild cabbage)weakly similar to ( 124) loc_os03g35600 12003.m08696 protein serine/threonine-protein kinase receptor precursor, putative, expressed no original descript…	0h
29.2.1.1.1.1.530	protein.synthesis.ribosomal protein.prokaryotic.chloroplast.30S subunit.S30A	potri.011g055100	Transcript	weakly similar to ( 139) AT5G24490 | Symbols: | 30S ribosomal protein, putative | chr5:8365690-8367178 FORWARDweakly similar to ( 134) RR30_SPIOL Plastid-specific 30S ribosomal protein 1, chloroplast precursor (PSRP-1) (CS-S5) (CS5) (S22) (Ribosomal protein 1) - Spinacia oleracea (Spinach)weakly similar to ( 102) loc_os03g63950 12003.m35647 protein plastid-specific 30S ribosomal protein 1, chloro…	0h
31.1	cell.organisation	potri.011g091700	Transcript	moderately similar to ( 206) AT4G03620 | Symbols: | myosin heavy chain-related | chr4:1607040-1608665 REVERSE no original description	0h
29.5.11.4.3.2	protein.degradation.ubiquitin.E3.SCF.FBOX	potri.011g121400	Transcript	weakly similar to ( 147) AT1G16930 | Symbols: | F-box family protein | chr1:5789987-5791534 FORWARDvery weakly similar to (80.9) loc_os11g10180 12011.m05215 protein F-box domain containing protein, expressed no original description	0h
30.2.24	signalling.receptor kinases.S-locus glycoprotein like	potri.011g129200	Transcript	weakly similar to ( 118) AT4G27290 | Symbols: | ATP binding / protein kinase/ protein serine/threonine kinase/ protein tyrosine kinase/ sugar binding | chr4:13666281-13669202 FORWARDvery weakly similar to (84.7) SLSG6_BRAOL S-locus-specific glycoprotein S6 precursor (SLSG-6) - Brassica oleracea (Wild cabbage) no original description	0h
35.2	not assigned.unknown	potri.011g134400	Transcript	no original description	0h
35.2	not assigned.unknown	potri.011g143800	Transcript	no original description	0h
16.2	secondary metabolism.phenylpropanoids	potri.011g153500	Transcript	moderately similar to ( 386) AT5G17540 | Symbols: | transferase family protein | chr5:5782061-5783682 REVERSEweakly similar to ( 157) HCBT1_DIACA Anthranilate N-benzoyltransferase protein 1 (EC 2.3.1.144) (Anthranilate N-hydroxycinnamoyl/benzoyltransferase 1) - Dianthus caryophyllus (Carnation) (Clove pink)moderately similar to ( 374) loc_os10g35950 12010.m06411 protein 10-deacetylbaccatin III 10…	0h
34.16	transport.ABC transporters and multidrug resistance systems	potri.012g004200	Transcript	weakly similar to ( 176) AT1G27940 | Symbols: PGP13 | PGP13 (P-GLYCOPROTEIN 13); ATPase, coupled to transmembrane movement of substances | chr1:9733597-9738129 REVERSEweakly similar to ( 163) MDR_ORYSA Putative multidrug resistance protein (P-glycoprotein) - Oryza sativa (Rice)moderately similar to ( 304) loc_os08g05690 12008.m04712 protein multidrug resistance protein 11, putativeABC_MTABC3_MDL1…	0h
35.2	not assigned.unknown	potri.012g057000	Transcript	no original description	0h
20.1	stress.biotic	potri.012g074600	Transcript	weakly similar to ( 145) AT3G48080 | Symbols: | lipase class 3 family protein / disease resistance protein-related | chr3:17753104-17755145 REVERSEweakly similar to ( 132) loc_os09g22450 12009.m05451 protein EDS1-like protein, putative, expressed no original description	0h
35.2	not assigned.unknown	potri.012g093700	Transcript	weakly similar to ( 174) AT5G23575 | Symbols: | transmembrane protein, putative | chr5:7946563-7950041 FORWARDweakly similar to ( 163) loc_os04g36050 12004.m08694 protein cleft lip and palate transmembrane 1 protein, putative, expressedCLPTM1 no original description	0h
35.2	not assigned.unknown	potri.012g098100	Transcript	weakly similar to ( 153) AT4G24910 | Symbols: | unknown protein | chr4:12817954-12818901 REVERSEvery weakly similar to (98.2) loc_os12g10320 12012.m05014 protein plant-specific domain TIGR01627 family protein, expressedDUF579 no original description	0h
29.5.11.4.3.2	protein.degradation.ubiquitin.E3.SCF.FBOX	potri.012g099800	Transcript	very weakly similar to (91.7) AT3G16210 | Symbols: | F-box family protein | chr3:5494533-5495615 REVERSEvery weakly similar to (98.2) loc_os09g30180 12009.m060008 protein F-box protein interaction domain containing protein, expressed no original description	0h
27.3.99	RNA.regulation of transcription.unclassified	potri.012g118400	Transcript	moderately similar to ( 261) AT4G19650 | Symbols: | FUNCTIONS IN: molecular_function unknown; INVOLVED IN: biological_process unknown; LOCATED IN: cellular_component unknown; CONTAINS InterPro DOMAIN/s: Mitochodrial transcription termination factor-related (InterPro:IPR003690); BEST Arabidopsis thaliana protein match is: mitochondrial transcription termination factor-related / mTERF-related (TAIR…	0h
20.2.1	stress.abiotic.heat	potri.012g123800	Transcript	very weakly similar to (85.1) AT2G29500 | Symbols: | 17.6 kDa class I small heat shock protein (HSP17.6B-CI) | chr2:12633279-12633740 REVERSEvery weakly similar to (94.0) HSP16_SOYBN 18.5 kDa class I heat shock protein (HSP 18.5) - Glycine max (Soybean)very weakly similar to (81.3) loc_os01g04360 12001.m07071 protein 16.9 kDa class I heat shock protein 3, putative, expressed no original descripti…	0h
34.16	transport.ABC transporters and multidrug resistance systems	potri.012g134400	Transcript	very weakly similar to (83.6) loc_os07g28090 12007.m07081 protein ATNAP8, putative, expressed no original description	0h
29.4.1.57	protein.postranslational modification.kinase.receptor like cytoplasmatic kinase VII	potri.013g094000	Transcript	moderately similar to ( 296) AT4G00340 | Symbols: RLK4 | RLK4 (RECEPTOR-LIKE PROTEIN KINASE 4); protein kinase/ sugar binding | chr4:148958-151496 FORWARDmoderately similar to ( 295) KPRO_MAIZE Putative receptor protein kinase ZmPK1 precursor (EC 2.7.11.1) - Zea mays (Maize)highly similar to ( 535) loc_os01g47840 12001.m10977 protein S-locus-like receptor protein kinase, putativePkinase Pkinase_T…	0h
30.2.17	signalling.receptor kinases.DUF 26	potri.013g094000	Transcript	moderately similar to ( 296) AT4G00340 | Symbols: RLK4 | RLK4 (RECEPTOR-LIKE PROTEIN KINASE 4); protein kinase/ sugar binding | chr4:148958-151496 FORWARDmoderately similar to ( 295) KPRO_MAIZE Putative receptor protein kinase ZmPK1 precursor (EC 2.7.11.1) - Zea mays (Maize)highly similar to ( 535) loc_os01g47840 12001.m10977 protein S-locus-like receptor protein kinase, putativePkinase Pkinase_T…	0h
35.2	not assigned.unknown	potri.014g007000	Transcript	no original description	0h
24	Biodegradation of Xenobiotics	potri.014g032500	Transcript	weakly similar to ( 139) AT1G47480 | Symbols: | hydrolase | chr1:17417623-17419296 FORWARDweakly similar to ( 127) loc_os09g28740 12009.m06025 protein gibberellin receptor GID1L2, putative, expressedAbhydrolase_3 no original description	0h
35.2	not assigned.unknown	potri.014g044700	Transcript	no original description	0h
11.9.1	lipid metabolism.lipid degradation.palmitoyl[protein] hydrolase	potri.014g046100	Transcript	weakly similar to ( 105) AT3G60340 | Symbols: | palmitoyl protein thioesterase family protein | chr3:22304395-22306389 FORWARDweakly similar to ( 103) loc_os03g01150 12003.m05666 protein palmitoyl-protein thioesterase 1 precursor, putative, expressed no original description	0h
35.2	not assigned.unknown	potri.014g057100	Transcript	no original description	0h
25.5	C1-metabolism.Methylenetetrahydrofolate dehydrogenase & Methenyltetrahydrofolate cyclohydrolase	potri.014g080700	Transcript	moderately similar to ( 270) AT4G00620 | Symbols: | tetrahydrofolate dehydrogenase/cyclohydrolase, putative | chr4:259265-260788 REVERSEmoderately similar to ( 241) loc_os02g02850 12002.m05635 protein C-1-tetrahydrofolate synthase, cytoplasmic, putative, expressedFolD THF_DHG_CYH_C PRK10792 THF_DHG_CYH no original description	0h
21.4	redox.glutaredoxins	potri.014g133800	Transcript	weakly similar to ( 137) AT1G03020 | Symbols: | glutaredoxin family protein | chr1:698207-698515 REVERSEweakly similar to ( 107) loc_os01g27140 12001.m09165 protein glutaredoxin, putative, expressedGRX_GRXh_1_2_like no original description	0h
35.2	not assigned.unknown	potri.014g145500	Transcript	no original description	0h
30.5	signalling.G-proteins	potri.014g163000	Transcript	moderately similar to ( 311) AT3G07880 | Symbols: | Rho GDP-dissociation inhibitor family protein | chr3:2514175-2515544 FORWARDmoderately similar to ( 298) loc_os02g48730 12002.m09907 protein rho GDP-dissociation inhibitor 1, putative, expressedRho_GDI no original description	0h
35.2	not assigned.unknown	potri.014g177600	Transcript	very weakly similar to (81.3) AT4G02550 | Symbols: | unknown protein | chr4:1120622-1121674 REVERSEweakly similar to ( 106) loc_os05g28110 12005.m07098 protein retrotransposon protein, putative, unclassified no original description	0h
35.2	not assigned.unknown	potri.014g194400	Transcript	no original description	0h
35.2	not assigned.unknown	potri.015g019400	Transcript	no original description	0h
35.2	not assigned.unknown	potri.015g055100	Transcript	no original description	0h
35.2	not assigned.unknown	potri.015g111400	Transcript	no original description	0h
35.2	not assigned.unknown	potri.016g028400	Transcript	no original description	0h
26.10	misc.cytochrome P450	potri.016g052600	Transcript	highly similar to ( 513) AT2G42250 | Symbols: CYP712A1 | CYP712A1; electron carrier/ heme binding / iron ion binding / monooxygenase/ oxygen binding | chr2:17600075-17601709 REVERSEmoderately similar to ( 419) C93A1_SOYBN Cytochrome P450 93A1 (EC 1.14.-.-) - Glycine max (Soybean)moderately similar to ( 385) loc_os06g41070 12006.m08642 protein cytochrome P450 93A1, putative, expressedp450 CypX no …	0h
35.2	not assigned.unknown	potri.016g054100	Transcript	no original description	0h
35.2	not assigned.unknown	potri.016g071100	Transcript	no original description	0h
2.2.1.3.2	major CHO metabolism.degradation.sucrose.invertases.cell wall	potri.016g077400	Transcript	highly similar to ( 728) AT3G52600 | Symbols: AtcwINV2 | AtcwINV2 (Arabidopsis thaliana cell wall invertase 2); hydrolase, hydrolyzing O-glycosyl compounds | chr3:19507080-19508833 REVERSEhighly similar to ( 793) INV2_DAUCA Beta-fructofuranosidase, insoluble isoenzyme 2 precursor (EC 3.2.1.26) (Sucrose hydrolase 2) (Invertase 2) (Cell wall beta-fructosidase 2) - Daucus carota (Carrot)highly simil…	0h
35.2	not assigned.unknown	potri.016g110900	Transcript	weakly similar to ( 136) AT3G09085 | Symbols: | unknown protein | chr3:2782238-2782576 FORWARDweakly similar to ( 122) loc_os03g15910 12003.m07028 protein transmembrane protein, putative, expressed no original description	0h
17.8.1	hormone metabolism.salicylic acid.synthesis-degradation	potri.017g122000	Transcript	moderately similar to ( 325) AT5G37970 | Symbols: | S-adenosyl-L-methionine:carboxyl methyltransferase family protein | chr5:15123089-15124684 REVERSEweakly similar to ( 187) BAMT_ANTMA Benzoate carboxyl methyltransferase (EC 2.1.1.-) (S-adenosyl-L-methionine:benzoic acid carboxyl methyltransferase) - Antirrhinum majus (Garden snapdragon)weakly similar to ( 179) loc_os04g56950 12004.m10582 protei…	0h
28.1	DNA.synthesis/chromatin structure	potri.017g140300	Transcript	highly similar to ( 553) AT1G65810 | Symbols: | tRNA-splicing endonuclease positive effector-related | chr1:24477043-24480728 REVERSEmoderately similar to ( 376) loc_os04g49270 12004.m09862 protein expressed proteinCOG1112 no original description	0h
35.2	not assigned.unknown	potri.017g147800	Transcript	no original description	0h
26.3.2	misc.gluco-, galacto- and mannosidases.beta-galactosidase	potri.018g062800	Transcript	highly similar to ( 925) AT5G20710 | Symbols: BGAL7 | BGAL7 (beta-galactosidase 7); beta-galactosidase | chr5:7010536-7013994 FORWARDhighly similar to ( 911) BGAL_BRAOL Beta-galactosidase precursor (EC 3.2.1.23) (Lactase) - Brassica oleracea (Wild cabbage)highly similar to ( 806) loc_os01g34920 12001.m09796 protein beta-galactosidase precursor, putative, expressedGlyco_hydro_35 LacA Gal_Lectin no…	0h
27.3.99	RNA.regulation of transcription.unclassified	potri.018g120100	Transcript	moderately similar to ( 308) AT2G12646 | Symbols: | FUNCTIONS IN: molecular_function unknown; INVOLVED IN: biological_process unknown; LOCATED IN: cellular_component unknown; CONTAINS InterPro DOMAIN/s: Protein of unknown function DUF597 (InterPro:IPR006734); BEST Arabidopsis thaliana protein match is: zinc-binding protein, putative (TAIR:AT3G60670.1); Has 191 Blast hits to 191 proteins in 14 spe…	0h
35.2	not assigned.unknown	potri.018g133200	Transcript	no original description	0h
34.99	transport.misc	potri.018g147900	Transcript	moderately similar to ( 366) AT2G34400 | Symbols: | pentatricopeptide (PPR) repeat-containing protein | chr2:14516238-14518186 FORWARDmoderately similar to ( 300) loc_os05g24890 12005.m06783 protein tetratricopeptide-like helical, putative, expressed no original description	0h
16.1.5	secondary metabolism.isoprenoids.terpenoids	potri.019g023100	Transcript	moderately similar to ( 469) AT5G23960 | Symbols: ATTPS21, TPS21 | TPS21 (TERPENE SYNTHASE 21); (-)-E-beta-caryophyllene synthase/ alpha-humulene synthase | chr5:8092969-8095128 FORWARDhighly similar to ( 561) CASS_RICCO Casbene synthase, chloroplast precursor (EC 4.2.3.8) - Ricinus communis (Castor bean)moderately similar to ( 341) loc_os08g04500 12008.m04593 protein terpene synthase 6, putative…	0h
20.2.99	stress.abiotic.unspecified	potri.019g026100	Transcript	weakly similar to ( 144) AT3G05950 | Symbols: | germin-like protein, putative | chr3:1781130-1781964 REVERSEweakly similar to ( 109) GLP1_MESCR Germin-like protein precursor - Mesembryanthemum crystallinum (Common ice plant)weakly similar to ( 152) loc_os02g29000 12002.m08044 protein germin-like protein subfamily 1 member 11 precursor, putative no original description	0h
33.99	development.unspecified	potri.019g045200	Transcript	weakly similar to ( 142) AT3G45600 | Symbols: TET3 | TET3 (TETRASPANIN3) | chr3:16733973-16735854 REVERSEvery weakly similar to (99.8) loc_os05g03140 12005.m04848 protein senescence-associated protein, putative, expressed no original description	0h
16.1.5	secondary metabolism.isoprenoids.terpenoids	potri.019g045300	Transcript	moderately similar to ( 409) AT5G23960 | Symbols: ATTPS21, TPS21 | TPS21 (TERPENE SYNTHASE 21); (-)-E-beta-caryophyllene synthase/ alpha-humulene synthase | chr5:8092969-8095128 FORWARDhighly similar to ( 501) CASS_RICCO Casbene synthase, chloroplast precursor (EC 4.2.3.8) - Ricinus communis (Castor bean)moderately similar to ( 299) loc_os08g04500 12008.m04593 protein terpene synthase 6, putative…	0h
35.2	not assigned.unknown	potri.019g054100	Transcript	no original description	0h
35.2	not assigned.unknown	potri.019g054700	Transcript	no original description	0h
35.2	not assigned.unknown	potri.019g068600	Transcript	no original description	0h
20.1	stress.biotic	potri.019g074200	Transcript	moderately similar to ( 350) AT3G14470 | Symbols: | disease resistance protein (NBS-LRR class), putative | chr3:4857940-4861104 FORWARDmoderately similar to ( 427) loc_os05g41290 12005.m08304 protein disease resistance RPP13-like protein 1, putative, expressedNB-ARC no original description	0h
26.10	misc.cytochrome P450	potri.019g078600	Transcript	moderately similar to ( 470) AT5G36110 | Symbols: CYP716A1 | CYP716A1; electron carrier/ heme binding / iron ion binding / monooxygenase/ oxygen binding | chr5:14195377-14197613 FORWARDmoderately similar to ( 201) C90D2_ORYSA Cytochrome P450 90D2 (EC 1.14.-.-) (C6-oxidase) - Oryza sativa (Rice)moderately similar to ( 298) loc_os07g33580 12007.m07618 protein taxane 10-beta-hydroxylase, putative, e…	0h
17.2.3	hormone metabolism.auxin.induced-regulated-responsive-activated	potri.019g095800	Transcript	moderately similar to ( 303) AT5G47530 | Symbols: | auxin-responsive protein, putative | chr5:19281471-19282870 FORWARDmoderately similar to ( 244) loc_os03g09900 12003.m06444 protein membrane protein, putative, expressedDUF568 B561 no original description	0h
17.2.3	hormone metabolism.auxin.induced-regulated-responsive-activated	potri.019g096600	Transcript	moderately similar to ( 290) AT5G47530 | Symbols: | auxin-responsive protein, putative | chr5:19281471-19282870 FORWARDmoderately similar to ( 241) loc_os03g09900 12003.m06444 protein membrane protein, putative, expressedDUF568 B561 no original description	0h
35.2	not assigned.unknown	potri.019g114000	Transcript	no original description	0h
34.5	transport.ammonium	potri.t000700	Transcript	moderately similar to ( 266) AT2G38290 | Symbols: ATAMT2, AMT2;1 | ATAMT2 (AMMONIUM TRANSPORTER 2); ammonium transmembrane transporter/ high affinity secondary active ammonium transmembrane transporter | chr2:16039672-16042291 REVERSEmoderately similar to ( 308) loc_os01g65000 12001.m12614 protein ammonium transporter 2, putative, expressedAmtB PRK10666 no original description	0h
35.2	not assigned.unknown	potri.t011900	Transcript	no original description	0h
30.2.17	signalling.receptor kinases.DUF 26	potri.t023200	Transcript	highly similar to ( 661) AT1G65800 | Symbols: ARK2 | ARK2 (A. THALIANA RECEPTOR KINASE 2); kinase/ protein kinase/ transmembrane receptor protein serine/threonine kinase | chr1:24473166-24476523 FORWARDmoderately similar to ( 316) SLSG3_BRAOL S-locus-specific glycoprotein S13 precursor (SLSG-13) (Fragment) - Brassica oleracea (Wild cabbage)highly similar to ( 542) loc_os09g37834 12009.m06731 prot…	0h
30.2.24	signalling.receptor kinases.S-locus glycoprotein like	potri.t023200	Transcript	moderately similar to ( 398) AT1G65800 | Symbols: ARK2 | ARK2 (A. THALIANA RECEPTOR KINASE 2); kinase/ protein kinase/ transmembrane receptor protein serine/threonine kinase | chr1:24473166-24476523 FORWARDmoderately similar to ( 312) SLSG3_BRAOL S-locus-specific glycoprotein S13 precursor (SLSG-13) (Fragment) - Brassica oleracea (Wild cabbage)moderately similar to ( 344) loc_os04g54140 12004.m10…	0h
35.2	not assigned.unknown	potri.t031300	Transcript	no original description	0h
35.2	not assigned.unknown	potri.t041100	Transcript	no original description	0h
33.99	development.unspecified	potri.t073200	Transcript	moderately similar to ( 234) AT1G25270 | Symbols: | LOCATED IN: endomembrane system, membrane; CONTAINS InterPro DOMAIN/s: Protein of unknown function DUF6, transmembrane (InterPro:IPR000620); BEST Arabidopsis thaliana protein match is: nodulin MtN21 family protein (TAIR:AT1G68170.1); Has 1288 Blast hits to 1274 proteins in 251 species: Archae - 4; Bacteria - 491; Metazoa - 4; Fungi - 8; Plants -…	0h
35.2	not assigned.unknown	potri.t086500	Transcript	no original description	0h
30.2.24	signalling.receptor kinases.S-locus glycoprotein like	potri.t097400	Transcript	weakly similar to ( 149) AT5G18470 | Symbols: | curculin-like (mannose-binding) lectin family protein | chr5:6127952-6129193 FORWARDweakly similar to ( 103) SLSG3_BRAOL S-locus-specific glycoprotein S13 precursor (SLSG-13) (Fragment) - Brassica oleracea (Wild cabbage)weakly similar to ( 131) loc_os04g54140 12004.m10306 protein receptor-like kinase, putative, expressedB_lectin B_lectin no original…	0h
30.2.11	signalling.receptor kinases.leucine rich repeat XI	potri.t103000	Transcript	moderately similar to ( 443) AT4G08850 | Symbols: | kinase | chr4:5637467-5640496 REVERSEmoderately similar to ( 283) PSKR_DAUCA Phytosulfokine receptor precursor (EC 2.7.11.1) (Phytosulfokine LRR receptor kinase) - Daucus carota (Carrot)moderately similar to ( 476) loc_os10g02970 12010.m03714 protein receptor-like protein kinase precursor, putativeS_TKc S_TKc Pkinase Pkinase_Tyr TyrKc PTKc PTKc_…	0h
35.2	not assigned.unknown	potri.t124700	Transcript	no original description	0h
27.3.25	RNA.regulation of transcription.MYB domain transcription factor family	potri.t144800	Transcript	weakly similar to ( 171) AT4G38620 | Symbols: ATMYB4, MYB4 | MYB4; DNA binding / transcription factor | chr4:18053866-18054876 FORWARDweakly similar to ( 167) MYB4_ORYSA Myb-related protein Myb4 (OsMyb4) (Transcription factor RLTR1) - Oryza sativa (Rice)weakly similar to ( 167) loc_os04g43680 12004.m09327 protein myb-related protein Myb4, putative, expressed no original description	0h
26.22	misc.short chain dehydrogenase/reductase (SDR)	potri.t163600	Transcript	weakly similar to ( 140) AT5G50700 | Symbols: | short-chain dehydrogenase/reductase (SDR) family protein | chr5:20623259-20624995 REVERSEweakly similar to ( 124) loc_os12g27830 12012.m06599 protein corticosteroid 11-beta-dehydrogenase isozyme 1, putative, expressedPRK06181 fabG COG4221 DltE PRK06346 PRK07109 PRK07201 fabG fabG PRK12429 FabG no original description	0h
35.2	not assigned.unknown	potri.t171500	Transcript	no original description	0h
35.2	not assigned.unknown	potri.t173900	Transcript	no original description	0h
		Potri.001g115650			0h
		Potri.001g212550			0h
		Potri.001g227750			0h
		Potri.001g233950			0h
		Potri.002g092550			0h
		Potri.002g225650			0h
		Potri.003g011732			0h
		Potri.003g022001			0h
		Potri.003g196766			0h
		Potri.004g082601			0h
		Potri.004g126850			0h
		Potri.004g163032			0h
		Potri.004g197850			0h
		Potri.005g000401			0h
		Potri.005g057750			0h
		Potri.005g123550			0h
		Potri.006g134050			0h
		Potri.007g092450			0h
		Potri.007g113150			0h
		Potri.009g009701			0h
		Potri.009g100266			0h
		Potri.010g161250			0h
		Potri.010g200650			0h
		Potri.012g010601			0h
		Potri.013g038901			0h
		Potri.013g123401			0h
		Potri.016g003066			0h
		Potri.016g045101			0h
		Potri.018g135050			0h
		Potri.019g070101			0h
		Potri.t015950			0h
		Potri.t029701			0h
		Potri.t174301			0h
35.2	not assigned.unknown	potri.001g012900	Transcript	no original description	0.75h
35.2	not assigned.unknown	potri.001g048400	Transcript	no original description	0.75h
35.2	not assigned.unknown	potri.001g065700	Transcript	no original description	0.75h
27.3.12	RNA.regulation of transcription.C3H zinc finger family	potri.001g080100	Transcript	weakly similar to ( 171) AT5G07500 | Symbols: PEI1 | PEI1; nucleic acid binding / transcription factor/ zinc-mediated transcriptional activator | chr5:2372716-2373453 FORWARDweakly similar to ( 119) loc_os01g09620 12001.m42903 protein nucleic acid binding protein, putative, expressed no original description	0.75h
35.2	not assigned.unknown	potri.001g096300	Transcript	no original description	0.75h
35.2	not assigned.unknown	potri.001g105000	Transcript	no original description	0.75h
35.2	not assigned.unknown	potri.001g136700	Transcript	no original description	0.75h
35.2	not assigned.unknown	potri.001g147100	Transcript	very weakly similar to (92.8) AT1G31870 | Symbols: | unknown protein | chr1:11437269-11439821 FORWARD no original description	0.75h
29.5.11.4.2	protein.degradation.ubiquitin.E3.RING	potri.001g173400	Transcript	weakly similar to ( 121) AT3G25910 | Symbols: | zinc ion binding | chr3:9489836-9490954 FORWARDweakly similar to ( 127) loc_os01g42700 12001.m43089 protein expressed proteinDUF1644 no original description	0.75h
35.2	not assigned.unknown	potri.001g208500	Transcript	no original description	0.75h
20.1	stress.biotic	potri.001g222100	Transcript	moderately similar to ( 259) AT1G75800 | Symbols: | pathogenesis-related thaumatin family protein | chr1:28458889-28460447 FORWARDmoderately similar to ( 269) TP1A_MALDO Thaumatin-like protein 1a precursor (Allergen Mal d 2) (Mdtl1) (Pathogenesis-related protein 5a) (PR-5a) - Malus domestica (Apple) (Malus sylvestris)moderately similar to ( 231) loc_os08g43510 12008.m08325 protein thaumatin-like …	0.75h
35.2	not assigned.unknown	potri.001g245100	Transcript	no original description	0.75h
26.21	misc.protease inhibitor/seed storage/lipid transfer protein (LTP) family protein	potri.001g271000	Transcript	weakly similar to ( 108) AT3G52130 | Symbols: | protease inhibitor/seed storage/lipid transfer protein (LTP) family protein | chr3:19332081-19332458 REVERSE no original description	0.75h
35.2	not assigned.unknown	potri.001g285400	Transcript	no original description	0.75h
35.2	not assigned.unknown	potri.001g322600	Transcript	no original description	0.75h
35.2	not assigned.unknown	potri.001g353200	Transcript	no original description	0.75h
35.2	not assigned.unknown	potri.001g399300	Transcript	no original description	0.75h
35.2	not assigned.unknown	potri.001g440800	Transcript	very weakly similar to (97.4) AT1G30800 | Symbols: | FUNCTIONS IN: molecular_function unknown; LOCATED IN: anchored to membrane; EXPRESSED IN: flower; EXPRESSED DURING: petal differentiation and expansion stage; CONTAINS InterPro DOMAIN/s: FAS1 domain (InterPro:IPR000782); BEST Arabidopsis thaliana protein match is: unknown protein (TAIR:AT4G29980.1); Has 38 Blast hits to 38 proteins in 5 species…	0.75h
29.5.1	protein.degradation.subtilases	potri.001g468900	Transcript	highly similar to ( 701) AT5G59810 | Symbols: ATSBT5.4, SBT5.4 | SBT5.4; identical protein binding / serine-type endopeptidase | chr5:24096895-24100387 REVERSEhighly similar to ( 653) loc_os08g23740 12008.m06394 protein subtilisin-like protease precursor, putative, expressedPA_subtilisin_like no original description	0.75h
35.2	not assigned.unknown	potri.002g000900	Transcript	no original description	0.75h
13.1.3.5.5	amino acid metabolism.synthesis.aspartate family.lysine.diaminopimelate decarboxylase	potri.002g015800	Transcript	highly similar to ( 506) DCOR_CAPAN Ornithine decarboxylase (EC 4.1.1.17) (ODC) (CaODC1) (CapODC) - Capsicum annuum (Bell pepper)moderately similar to ( 390) loc_os09g37120 12009.m06660 protein ornithine decarboxylase, putative, expressedOrn_Arg_deC_N LysA PRK08961 Orn_DAP_Arg_deC no original description	0.75h
29.5.3	protein.degradation.cysteine protease	potri.002g029800	Transcript	moderately similar to ( 203) AT1G09850 | Symbols: XBCP3 | XBCP3 (xylem bark cysteine peptidase 3); cysteine-type endopeptidase/ cysteine-type peptidase | chr1:3201848-3203875 FORWARDweakly similar to ( 161) CYSP4_BRANA Cysteine proteinase COT44 precursor (EC 3.4.22.-) (Fragment) - Brassica napus (Rape)weakly similar to ( 195) loc_os05g43230 12005.m08451 protein cysteine proteinase RD21a precursor…	0.75h
10.6.1	cell wall.degradation.cellulases and beta -1,4-glucanases	potri.002g071200	Transcript	weakly similar to ( 123) AT5G49720 | Symbols: ATGH9A1, DEC, KOR, RSW2, IRX2, KOR1 | ATGH9A1 (ARABIDOPSIS THALIANA GLYCOSYL HYDROLASE 9A1); cellulase/ hydrolase, hydrolyzing O-glycosyl compounds | chr5:20197765-20200168 REVERSEweakly similar to ( 124) GUN10_ORYSA Endoglucanase 10 (EC 3.2.1.4) (Endo-1,4-beta glucanase 10) (OsGLU2) - Oryza sativa (Rice)weakly similar to ( 124) loc_os03g52630 12003.m…	0.75h
26.3.4	misc.gluco-, galacto- and mannosidases.endoglucanase	potri.002g071200	Transcript	weakly similar to ( 123) AT5G49720 | Symbols: ATGH9A1, DEC, KOR, RSW2, IRX2, KOR1 | ATGH9A1 (ARABIDOPSIS THALIANA GLYCOSYL HYDROLASE 9A1); cellulase/ hydrolase, hydrolyzing O-glycosyl compounds | chr5:20197765-20200168 REVERSEweakly similar to ( 124) GUN10_ORYSA Endoglucanase 10 (EC 3.2.1.4) (Endo-1,4-beta glucanase 10) (OsGLU2) - Oryza sativa (Rice)weakly similar to ( 124) loc_os03g52630 12003.m…	0.75h
29.4	protein.postranslational modification	potri.002g073100	Transcript	moderately similar to ( 274) AT1G53570 | Symbols: MAP3KA, MAPKKK3 | MAP3KA; ATP binding / kinase/ protein kinase/ protein serine/threonine kinase | chr1:19987391-19990733 FORWARDmoderately similar to ( 269) loc_os11g10100 12011.m28753 protein mitogen-activated kinase kinase kinase alpha, putative, expressedS_TKc S_TKc Pkinase Pkinase_Tyr TyrKc PTKc no original description	0.75h
35.2	not assigned.unknown	potri.002g075600	Transcript	no original description	0.75h
35.2	not assigned.unknown	potri.002g101000	Transcript	no original description	0.75h
35.2	not assigned.unknown	potri.002g148700	Transcript	no original description	0.75h
35.2	not assigned.unknown	potri.002g148800	Transcript	no original description	0.75h
18.4.2	Co-factor and vitamine metabolism.pantothenate.3-methyl-2-oxobutanoate hydroxymethyltransferase (KPHMT,PANB)	potri.002g164600	Transcript	weakly similar to ( 126) AT3G61530 | Symbols: PANB2 | PANB2; 3-methyl-2-oxobutanoate hydroxymethyltransferase | chr3:22771692-22773313 REVERSEweakly similar to ( 113) loc_os01g12560 12001.m07870 protein 3-methyl-2-oxobutanoate hydroxymethyltransferase, putative, expressedpanB PanB no original description	0.75h
35.2	not assigned.unknown	potri.002g179900	Transcript	no original description	0.75h
26.18	misc.invertase/pectin methylesterase inhibitor family protein	potri.002g194800	Transcript	very weakly similar to (81.6) AT1G02550 | Symbols: | invertase/pectin methylesterase inhibitor family protein | chr1:536483-537211 FORWARDPMEI no original description	0.75h
27.3.21	RNA.regulation of transcription.GRAS transcription factor family	potri.002g195600	Transcript	moderately similar to ( 205) AT3G03450 | Symbols: RGL2 | RGL2 (RGA-LIKE 2); transcription factor | chr3:819636-821279 REVERSEweakly similar to ( 194) GAI1_VITVI DELLA protein GAI1 (Gibberellic acid-insensitive mutant protein 1) (VvGAI1) - Vitis vinifera (Grape)weakly similar to ( 166) loc_os03g49990 12003.m09996 protein DELLA protein SLR1, putative, expressedGRAS no original description	0.75h
29.5.11.4.2	protein.degradation.ubiquitin.E3.RING	potri.002g196600	Transcript	weakly similar to ( 159) AT4G02075 | Symbols: PIT1 | PIT1 (pitchoun 1); protein binding / zinc ion binding | chr4:913555-916414 REVERSEweakly similar to ( 172) loc_os01g19800 12001.m08517 protein PIT1, putative, expressed no original description	0.75h
35.2	not assigned.unknown	potri.002g200700	Transcript	very weakly similar to (84.7) AT5G05800 | Symbols: | unknown protein | chr5:1743234-1744751 REVERSEvery weakly similar to (97.8) loc_os03g46884 12003.m09704 protein transposon protein, putative, CACTA, En/Spm sub-class no original description	0.75h
34.3	transport.amino acids	potri.002g226500	Transcript	very weakly similar to (83.2) loc_os02g09810 12002.m100130 protein amino acid transporter-like protein, putative, expressed no original description	0.75h
35.2	not assigned.unknown	potri.002g234900	Transcript	weakly similar to ( 142) AT1G05510 | Symbols: | Protein is tyrosine-phosphorylated and its phosphorylation state is modulated in response to ABA in Arabidopsis thaliana seeds. | chr1:1629527-1630690 FORWARDweakly similar to ( 150) loc_os05g49440 12005.m09014 protein lipoprotein, putative, expressedDUF1264 no original description	0.75h
16.2	secondary metabolism.phenylpropanoids	potri.003g019900	Transcript	moderately similar to ( 408) AT5G17540 | Symbols: | transferase family protein | chr5:5782061-5783682 REVERSEweakly similar to ( 141) HCBT1_DIACA Anthranilate N-benzoyltransferase protein 1 (EC 2.3.1.144) (Anthranilate N-hydroxycinnamoyl/benzoyltransferase 1) - Dianthus caryophyllus (Carnation) (Clove pink)moderately similar to ( 434) loc_os10g35950 12010.m06411 protein 10-deacetylbaccatin III 10…	0.75h
10.8.1	cell wall.pectin*esterases.PME	potri.003g021300	Transcript	moderately similar to ( 447) AT4G33230 | Symbols: | pectinesterase family protein | chr4:16026591-16028754 REVERSEmoderately similar to ( 412) PME_BRANA Probable pectinesterase precursor (EC 3.1.1.11) (Pectin methylesterase) (PE) - Brassica napus (Rape)moderately similar to ( 493) loc_os04g38560 12004.m08845 protein pectinesterase-1 precursor, putative, expressedPectinesterase PemB PMEI PRK10531 …	0.75h
30.10	signalling.phosphorelay	potri.003g032400	Transcript	weakly similar to ( 198) AT1G80100 | Symbols: AHP6 | AHP6 (ARABIDOPSIS HISTIDINE PHOSPHOTRANSFER PROTEIN 6); histidine phosphotransfer kinase/ transferase, transferring phosphorus-containing groups | chr1:30133818-30134652 FORWARDvery weakly similar to (81.3) HP1_ORYSA Histidine-containing phosphotransfer protein 1 (OsHP1) - Oryza sativa (Rice)very weakly similar to (88.2) loc_os08g44350 12008.m0…	0.75h
35.2	not assigned.unknown	potri.003g035100	Transcript	no original description	0.75h
13.1.1.1.4	amino acid metabolism.synthesis.central amino acid metabolism.GABA.gamma-hydroxybutyrate DH	potri.003g036400	Transcript	weakly similar to ( 150) AT1G17650 | Symbols: GLYR2, GR2 | GLYR2 (GLYOXYLATE REDUCTASE 2); glyoxylate reductase (NADP)/ phosphogluconate dehydrogenase (decarboxylating) | chr1:6069594-6071964 REVERSEweakly similar to ( 135) loc_os01g39270 12001.m10205 protein 2-hydroxy-3-oxopropionate reductase, putative, expressedMmsB no original description	0.75h
7.1.3	OPP.oxidative PP.6-phosphogluconate dehydrogenase	potri.003g036400	Transcript	weakly similar to ( 150) AT1G17650 | Symbols: GLYR2, GR2 | GLYR2 (GLYOXYLATE REDUCTASE 2); glyoxylate reductase (NADP)/ phosphogluconate dehydrogenase (decarboxylating) | chr1:6069594-6071964 REVERSEweakly similar to ( 135) loc_os01g39270 12001.m10205 protein 2-hydroxy-3-oxopropionate reductase, putative, expressedMmsB no original description	0.75h
35.2	not assigned.unknown	potri.003g090500	Transcript	no original description	0.75h
33.99	development.unspecified	potri.003g126400	Transcript	weakly similar to ( 107) RIP2_ORYSA Putative ripening-related protein 2 precursor - Oryza sativa (Rice)weakly similar to ( 107) loc_os02g42450 12002.m09280 protein ripening-related protein 2 precursor, putative, expressed no original description	0.75h
35.2	not assigned.unknown	potri.003g127900	Transcript	no original description	0.75h
27.3.6	RNA.regulation of transcription.bHLH,Basic Helix-Loop-Helix family	potri.003g164500	Transcript	weakly similar to ( 124) AT5G50915 | Symbols: | basic helix-loop-helix (bHLH) family protein | chr5:20710764-20712252 REVERSEweakly similar to ( 130) loc_os05g01256 12005.m27660 protein DNA binding protein, putative, expressed no original description	0.75h
35.2	not assigned.unknown	potri.003g168600	Transcript	no original description	0.75h
27.3.5	RNA.regulation of transcription.ARR	potri.003g177300	Transcript	very weakly similar to (83.2) AT3G04280 | Symbols: ARR22 | ARR22 (ARABIDOPSIS RESPONSE REGULATOR 22); phosphohistidine phosphatase/ transcription regulator/ two-component response regulator | chr3:1130138-1130689 REVERSE no original description	0.75h
27.3.34	RNA.regulation of transcription.Orphan family	potri.003g177300	Transcript	very weakly similar to (83.2) AT3G04280 | Symbols: ARR22 | ARR22 (ARABIDOPSIS RESPONSE REGULATOR 22); phosphohistidine phosphatase/ transcription regulator/ two-component response regulator | chr3:1130138-1130689 REVERSE no original description	0.75h
16.8.2	secondary metabolism.flavonoids.chalcones	potri.003g195100	Transcript	very weakly similar to (92.0) AT5G13930 | Symbols: CHS, TT4, ATCHS | TT4 (TRANSPARENT TESTA 4); naringenin-chalcone synthase | chr5:4488762-4490035 FORWARDvery weakly similar to (94.7) CHS2_CITSI Chalcone synthase 2 (EC 2.3.1.74) (Naringenin-chalcone synthase 2) - Citrus sinensis (Sweet orange)very weakly similar to (93.6) loc_os11g32650 12011.m07166 protein chalcone synthase, putative, expressed…	0.75h
35.2	not assigned.unknown	potri.003g217600	Transcript	no original description	0.75h
29.5	protein.degradation	potri.004g004400	Transcript	moderately similar to ( 225) AT4G22150 | Symbols: PUX3 | PUX3; protein binding | chr4:11731272-11732800 REVERSEweakly similar to ( 159) loc_os04g39040 12004.m08893 protein UBA and UBX domain-containing protein, putative, expressed no original description	0.75h
35.2	not assigned.unknown	potri.004g053700	Transcript	no original description	0.75h
35.2	not assigned.unknown	potri.004g064200	Transcript	no original description	0.75h
26.2	misc.UDP glucosyl and glucoronyl transferases	potri.004g070100	Transcript	weakly similar to ( 145) AT3G16520 | Symbols: UGT88A1 | UDP-glucoronosyl/UDP-glucosyl transferase family protein | chr3:5618847-5620833 REVERSEweakly similar to ( 147) loc_os01g50200 12001.m11204 protein anthocyanidin 5,3-O-glucosyltransferase, putative, expressed no original description	0.75h
27.3.22	RNA.regulation of transcription.HB,Homeobox transcription factor family	potri.004g074800	Transcript	highly similar to ( 545) AT1G73360 | Symbols: HDG11, EDT1, ATHDG11 | HDG11 (HOMEODOMAIN GLABROUS 11); DNA binding / transcription factor | chr1:27578893-27581820 REVERSEmoderately similar to ( 478) loc_os06g10600 12006.m05778 protein DNA binding protein, putative, expressedSTART START START no original description	0.75h
35.2	not assigned.unknown	potri.004g112000	Transcript	no original description	0.75h
35.2	not assigned.unknown	potri.004g114200	Transcript	no original description	0.75h
35.2	not assigned.unknown	potri.004g118200	Transcript	no original description	0.75h
35.2	not assigned.unknown	potri.004g144000	Transcript	no original description	0.75h
35.2	not assigned.unknown	potri.004g208200	Transcript	no original description	0.75h
35.2	not assigned.unknown	potri.004g221100	Transcript	no original description	0.75h
35.2	not assigned.unknown	potri.004g221600	Transcript	no original description	0.75h
26.28	misc.GDSL-motif lipase	potri.005g024300	Transcript	moderately similar to ( 275) AT1G31550 | Symbols: | GDSL-motif lipase, putative | chr1:11295635-11297284 REVERSEweakly similar to ( 158) EST_HEVBR Esterase precursor (EC 3.1.1.-) (Early nodule-specific protein homolog) (Latex allergen Hev b 13) - Hevea brasiliensis (Para rubber tree)moderately similar to ( 318) loc_os11g31940 12011.m07096 protein esterase precursor, putative, expressedSGNH_plant_…	0.75h
35.2	not assigned.unknown	potri.005g056300	Transcript	no original description	0.75h
27.3.15	RNA.regulation of transcription.CCAAT box binding factor family, HAP3	potri.005g065300	Transcript	weakly similar to ( 184) AT2G13570 | Symbols: NF-YB7 | NF-YB7 (NUCLEAR FACTOR Y, SUBUNIT B7); transcription factor | chr2:5655842-5656489 REVERSEweakly similar to ( 166) NFYB3_ORYSA Nuclear transcription factor Y subunit B-3 (OsNF-YB-3) (Transcriptional activator HAP3B) - Oryza sativa (Rice)weakly similar to ( 170) loc_os08g07740 12008.m04912 protein nuclear transcription factor Y subunit B-3, pu…	0.75h
35.2	not assigned.unknown	potri.005g086600	Transcript	no original description	0.75h
35.2	not assigned.unknown	potri.005g120100	Transcript	highly similar to ( 550) AT5G66420 | Symbols: | LOCATED IN: cellular_component unknown; EXPRESSED IN: 23 plant structures; EXPRESSED DURING: 13 growth stages; CONTAINS InterPro DOMAIN/s: Uncharacterised conserved protein UCP033271 (InterPro:IPR008322), TIM-barrel signal transduction protein, predicted (InterPro:IPR009215); Has 820 Blast hits to 818 proteins in 200 species: Archae - 4; Bacteria - …	0.75h
35.2	not assigned.unknown	potri.005g132400	Transcript	no original description	0.75h
35.2	not assigned.unknown	potri.005g165100	Transcript	very weakly similar to (94.7) AT1G34630 | Symbols: | unknown protein | chr1:12685317-12687107 FORWARDvery weakly similar to (94.7) loc_os03g09090 12003.m06415 protein expressed protein no original description	0.75h
35.2	not assigned.unknown	potri.005g199400	Transcript	no original description	0.75h
35.2	not assigned.unknown	potri.005g204000	Transcript	no original description	0.75h
9.1.2	mitochondrial electron transport / ATP synthesis.NADH-DH.localisation not clear	potri.005g217200	Transcript	weakly similar to ( 115) ATMG00580 | Symbols: NAD4 | NADH dehydrogenase subunit 4 | chrM:161693-169674 FORWARDweakly similar to ( 118) NU4M_BRACM NADH-ubiquinone oxidoreductase chain 4 (EC 1.6.5.3) (NADH dehydrogenase subunit 4) - Brassica campestris (Field mustard)weakly similar to ( 109) loc_osm1g00320 11706.m00026 protein NADH dehydrogenase subunit 4 no original description	0.75h
35.2	not assigned.unknown	potri.005g233700	Transcript	no original description	0.75h
35.2	not assigned.unknown	potri.005g243500	Transcript	no original description	0.75h
35.2	not assigned.unknown	potri.006g020000	Transcript	no original description	0.75h
29.5.11.20	protein.degradation.ubiquitin.proteasom	potri.006g028200	Transcript	weakly similar to ( 180) AT5G58290 | Symbols: RPT3 | RPT3 (REGULATORY PARTICLE TRIPLE-A ATPASE 3); ATPase | chr5:23569155-23571116 FORWARDweakly similar to ( 173) PRS6B_SOLTU 26S protease regulatory subunit 6B homolog - Solanum tuberosum (Potato)weakly similar to ( 178) loc_os02g21970 12002.m07435 protein 26S protease regulatory subunit 6B, putative, expressedRPT1 no original description	0.75h
26.2	misc.UDP glucosyl and glucoronyl transferases	potri.006g098900	Transcript	moderately similar to ( 331) AT3G09020 | Symbols: | alpha 1,4-glycosyltransferase family protein / glycosyltransferase sugar-binding DXD motif-containing protein | chr3:2753307-2754542 FORWARDmoderately similar to ( 275) loc_os04g44740 12004.m09431 protein transferase/ transferase, transferring glycosyl groups, putative, expressedGb3_synth no original description	0.75h
35.2	not assigned.unknown	potri.006g106200	Transcript	no original description	0.75h
35.2	not assigned.unknown	potri.006g116600	Transcript	no original description	0.75h
29.5.11.4.2	protein.degradation.ubiquitin.E3.RING	potri.006g135700	Transcript	weakly similar to ( 134) AT3G53690 | Symbols: | zinc finger (C3HC4-type RING finger) family protein | chr3:19898997-19900044 REVERSEweakly similar to ( 125) loc_os08g35060 12008.m07495 protein ubiquitin-conjugating enzyme 7-interacting protein 4, putative, expressed no original description	0.75h
34.2	transport.sugars	potri.006g156700	Transcript	moderately similar to ( 343) AT3G18830 | Symbols: ATPLT5 | ATPLT5 (POLYOL TRANSPORTER 5); D-ribose transmembrane transporter/ D-xylose transmembrane transporter/ carbohydrate transmembrane transporter/ galactose transmembrane transporter/ glucose transmembrane transporter/ glycerol transmembrane transporter/ mann | chr3:6489000-6491209 REVERSEweakly similar to ( 118) STC_RICCO Sugar carrier prote…	0.75h
35.2	not assigned.unknown	potri.006g185800	Transcript	very weakly similar to (86.7) loc_os03g33230 12003.m08567 protein retrotransposon protein, putative, unclassified no original description	0.75h
29.5.11	protein.degradation.ubiquitin	potri.006g194300	Transcript	weakly similar to ( 167) AT2G21270 | Symbols: | ubiquitin fusion degradation UFD1 family protein | chr2:9107841-9110012 FORWARDweakly similar to ( 168) loc_os04g48770 12004.m09812 protein ubiquitin fusion degradation protein 1, putative, expressedUFD1 UFD1 no original description	0.75h
35.2	not assigned.unknown	potri.006g206300	Transcript	no original description	0.75h
35.2	not assigned.unknown	potri.006g215900	Transcript	weakly similar to ( 124) AT2G37320 | Symbols: | pentatricopeptide (PPR) repeat-containing protein | chr2:15667223-15668725 FORWARDvery weakly similar to (83.6) loc_os02g07050 12002.m06052 protein pentatricopeptide repeat protein PPR1106-17, putative no original description	0.75h
29.5.7	protein.degradation.metalloprotease	potri.006g235300	Transcript	moderately similar to ( 211) AT2G25870 | Symbols: | haloacid dehalogenase-like hydrolase family protein | chr2:11031159-11034302 FORWARDweakly similar to ( 196) loc_os02g13360 12002.m06583 protein expressed protein no original description	0.75h
35.2	not assigned.unknown	potri.006g244600	Transcript	no original description	0.75h
35.2	not assigned.unknown	potri.006g257600	Transcript	no original description	0.75h
34.3	transport.amino acids	potri.007g073300	Transcript	moderately similar to ( 213) AT1G15690 | Symbols: AVP1, ATAVP3, AVP-3 | AVP1; ATPase/ hydrogen-translocating pyrophosphatase | chr1:5399115-5402185 FORWARDmoderately similar to ( 214) AVP_PHAAU Pyrophosphate-energized vacuolar membrane proton pump (EC 3.6.1.1) (Pyrophosphate-energized inorganic pyrophosphatase) (H(+)-PPase) (Vacuolar H(+)-pyrophosphatase) - Phaseolus aureus (Mung bean) (Vigna rad…	0.75h
28.2	DNA.repair	potri.007g091500	Transcript	weakly similar to ( 159) AT1G30480 | Symbols: DRT111 | DRT111; nucleic acid binding / nucleotide binding | chr1:10790315-10792423 FORWARDweakly similar to ( 159) loc_os01g34190 12001.m09727 protein splicing factor 45, putative, expressed no original description	0.75h
29.2.1.99.2.23	protein.synthesis.ribosomal protein.unknown.large subunit.L23	potri.007g093100	Transcript	very weakly similar to (90.9) AT4G39880 | Symbols: | ribosomal protein L23 family protein | chr4:18504601-18505137 FORWARD no original description	0.75h
34.12	transport.metal	potri.007g102700	Transcript	highly similar to ( 518) AT2G13620 | Symbols: ATCHX15, CHX15 | ATCHX15; monovalent cation:proton antiporter/ sodium:hydrogen antiporter | chr2:5678006-5680621 FORWARDmoderately similar to ( 499) loc_os05g40650 12005.m08241 protein ATCHX15, putative, expressedKefB Na_H_Exchanger no original description	0.75h
26.2	misc.UDP glucosyl and glucoronyl transferases	potri.007g117800	Transcript	moderately similar to ( 349) AT4G38040 | Symbols: | exostosin family protein | chr4:17867501-17869131 FORWARDmoderately similar to ( 345) loc_os02g09430 12002.m06240 protein exostosin-like, putative, expressedExostosin no original description	0.75h
30.2.17	signalling.receptor kinases.DUF 26	potri.007g125200	Transcript	moderately similar to ( 317) AT1G66920 | Symbols: | serine/threonine protein kinase, putative | chr1:24965410-24967432 REVERSEweakly similar to ( 167) KPRO_MAIZE Putative receptor protein kinase ZmPK1 precursor (EC 2.7.11.1) - Zea mays (Maize)moderately similar to ( 358) loc_os01g02300 12001.m06872 protein receptor kinase ORK10, putative, expressedPkinase Pkinase_Tyr TyrKc S_TKc PTKc S_TKc PTKc_S…	0.75h
16.4.1	secondary metabolism.N misc.alkaloid-like	potri.007g130700	Transcript	highly similar to ( 660) AT3G59530 | Symbols: | strictosidine synthase family protein | chr3:21993710-21995164 FORWARDweakly similar to ( 176) STSY_CATRO Strictosidine synthase precursor (EC 4.3.3.2) - Catharanthus roseus (Rosy periwinkle) (Madagascar periwinkle)highly similar to ( 571) loc_os03g15710 12003.m07008 protein strictosidine synthase 1 precursor, putative, expressedStr_synth COG3386 no…	0.75h
33.99	development.unspecified	potri.008g067800	Transcript	weakly similar to ( 114) AT3G11220 | Symbols: ELO1 | Paxneb protein-related | chr3:3513830-3515990 REVERSE no original description	0.75h
35.2	not assigned.unknown	potri.008g099500	Transcript	no original description	0.75h
35.2	not assigned.unknown	potri.008g123800	Transcript	no original description	0.75h
11.1.7	lipid metabolism.FA synthesis and FA elongation.ACP thioesterase	potri.008g126200	Transcript	weakly similar to ( 197) AT1G08510 | Symbols: FATB | FATB (fatty acyl-ACP thioesterases B); acyl carrier/ acyl-[acyl-carrier-protein] hydrolase | chr1:2691546-2693409 REVERSEweakly similar to ( 197) FATB_GOSHI Myristoyl-acyl carrier protein thioesterase, chloroplast precursor (EC 3.1.2.-) (16:0-acyl-carrier protein thioesterase) (16:0-ACP thioesterase) (Acyl-[acyl-carrier-protein] hydrolase) (PAT…	0.75h
11.9.2.1	lipid metabolism.lipid degradation.lipases.triacylglycerol lipase	potri.008g174300	Transcript	very weakly similar to (80.1) loc_os04g43030 12004.m09267 protein triacylglycerol lipase, putative, expressed no original description	0.75h
26.10	misc.cytochrome P450	potri.008g184000	Transcript	highly similar to ( 536) AT3G26320 | Symbols: CYP71B36 | CYP71B36; electron carrier/ heme binding / iron ion binding / monooxygenase/ oxygen binding | chr3:9644383-9646064 REVERSEmoderately similar to ( 465) C71E1_SORBI Cytochrome P450 71E1 (EC 1.14.13.68) (4-hydroxyphenylacetaldehyde oxime monooxygenase) - Sorghum bicolor (Sorghum) (Sorghum vulgare)moderately similar to ( 412) loc_os03g63310 120…	0.75h
35.2	not assigned.unknown	potri.008g197900	Transcript	no original description	0.75h
35.2	not assigned.unknown	potri.008g213600	Transcript	no original description	0.75h
20.2.99	stress.abiotic.unspecified	potri.008g221300	Transcript	weakly similar to ( 199) AT2G47710 | Symbols: | universal stress protein (USP) family protein | chr2:19555045-19555956 REVERSEweakly similar to ( 196) loc_os12g36640 12012.m07450 protein fiber protein Fb19, putative, expressed no original description	0.75h
35.2	not assigned.unknown	potri.009g019900	Transcript	no original description	0.75h
35.2	not assigned.unknown	potri.009g034400	Transcript	weakly similar to ( 170) AT1G03910 | Symbols: | EXPRESSED IN: 25 plant structures; EXPRESSED DURING: 13 growth stages; CONTAINS InterPro DOMAIN/s: Cactin, central region (InterPro:IPR018816); BEST Arabidopsis thaliana protein match is: unknown protein (TAIR:AT2G36815.2); Has 11516 Blast hits to 6722 proteins in 356 species: Archae - 23; Bacteria - 259; Metazoa - 6122; Fungi - 1009; Plants - 493; …	0.75h
35.2	not assigned.unknown	potri.009g043400	Transcript	very weakly similar to (87.8) AT2G29640 | Symbols: JOSL | JOSL (JOSEPHIN-LIKE PROTEIN) | chr2:12671206-12673300 FORWARD no original description	0.75h
26.4.1	misc.beta 1,3 glucan hydrolases.glucan endo-1,3-beta-glucosidase	potri.009g050400	Transcript	moderately similar to ( 229) AT4G16260 | Symbols: | catalytic/ cation binding / hydrolase, hydrolyzing O-glycosyl compounds | chr4:9200180-9201441 REVERSEmoderately similar to ( 243) E13B_HEVBR Glucan endo-1,3-beta-glucosidase, basic vacuolar isoform precursor (EC 3.2.1.39) ((1->3)-beta-glucan endohydrolase) ((1->3)-beta-glucanase) (Beta-1,3-endoglucanase) [Contains: Glucan endo-1,3-beta-glucosid…	0.75h
35.2	not assigned.unknown	potri.009g053100	Transcript	no original description	0.75h
5.2	fermentation.PDC	potri.009g073700	Transcript	moderately similar to ( 302) AT5G54960 | Symbols: PDC2 | PDC2 (pyruvate decarboxylase-2); carboxy-lyase/ catalytic/ magnesium ion binding / pyruvate decarboxylase/ thiamin pyrophosphate binding | chr5:22310858-22312681 REVERSEmoderately similar to ( 308) PDC2_PEA Pyruvate decarboxylase isozyme 2 (EC 4.1.1.1) (PDC) (Fragment) - Pisum sativum (Garden pea)moderately similar to ( 305) loc_os05g39320 …	0.75h
35.2	not assigned.unknown	potri.009g074000	Transcript	no original description	0.75h
35.2	not assigned.unknown	potri.009g077000	Transcript	weakly similar to ( 121) AT1G76750 | Symbols: | unknown protein | chr1:28811107-28811583 FORWARDvery weakly similar to (87.4) loc_os03g18530 12003.m07275 protein ECA1 protein, putative, expressedDUF1278 no original description	0.75h
35.2	not assigned.unknown	potri.009g079400	Transcript	no original description	0.75h
27.3.24	RNA.regulation of transcription.MADS box transcription factor family	potri.009g084200	Transcript	weakly similar to ( 199) AT5G60440 | Symbols: AGL62 | AGL62 (Agamous-like 62); DNA binding / transcription factor | chr5:24306329-24307520 FORWARDweakly similar to ( 105) loc_os09g02830 12009.m03655 protein DNA binding protein, putativeMADS_MEF2_like MADS_SRF_like MADS MADS no original description	0.75h
31.4	cell.vesicle transport	potri.009g117900	Transcript	moderately similar to ( 272) AT2G18260 | Symbols: SYP112, ATSYP112 | SYP112 (SYNTAXIN OF PLANTS 112); SNAP receptor | chr2:7942275-7943192 FORWARDmoderately similar to ( 218) loc_os03g52650 12003.m10239 protein syntaxin-related protein KNOLLE, putative, expressedSynN no original description	0.75h
35.2	not assigned.unknown	potri.009g147400	Transcript	no original description	0.75h
20.2.99	stress.abiotic.unspecified	potri.009g157100	Transcript	very weakly similar to (99.0) AT1G09560 | Symbols: GLP5 | GLP5 (GERMIN-LIKE PROTEIN 5); manganese ion binding / nutrient reservoir | chr1:3093896-3094639 FORWARDvery weakly similar to ( 100) RHRE_PEA Rhicadhesin receptor precursor (Germin-like protein) - Pisum sativum (Garden pea)weakly similar to ( 177) loc_os09g39530 12009.m06891 protein germin-like protein subfamily 2 member 3 precursor, putat…	0.75h
27.3.11	RNA.regulation of transcription.C2H2 zinc finger family	potri.009g166200	Transcript	moderately similar to ( 252) AT4G35280 | Symbols: | zinc finger (C2H2 type) family protein | chr4:16787429-16788283 REVERSEvery weakly similar to (85.1) loc_os07g39960 12007.m08238 protein zinc finger, C2H2 type family protein no original description	0.75h
35.2	not assigned.unknown	potri.010g054200	Transcript	no original description	0.75h
29.7	protein.glycosylation	potri.010g057500	Transcript	weakly similar to ( 164) AT1G76340 | Symbols: | integral membrane family protein | chr1:28635188-28636306 REVERSEweakly similar to ( 139) loc_os03g11590 12003.m101239 protein expressed protein no original description	0.75h
35.2	not assigned.unknown	potri.010g062100	Transcript	no original description	0.75h
35.2	not assigned.unknown	potri.010g062800	Transcript	no original description	0.75h
20.2.2	stress.abiotic.cold	potri.010g065300	Transcript	moderately similar to ( 251) AT2G13350 | Symbols: | C2 domain-containing protein | chr2:5536525-5537730 REVERSEvery weakly similar to (90.5) loc_os02g57000 12002.m10722 protein C2 domain containing protein, expressed no original description	0.75h
29.3.4.99	protein.targeting.secretory pathway.unspecified	potri.010g105400	Transcript	moderately similar to ( 321) AT1G14820 | Symbols: | SEC14 cytosolic factor family protein / phosphoglyceride transfer family protein | chr1:5105237-5106454 REVERSEweakly similar to ( 146) loc_os01g70210 12001.m13069 protein phosphatidylinositol transfer protein CSR1, putative, expressedSEC14 SEC14 no original description	0.75h
20.1	stress.biotic	potri.010g105800	Transcript	weakly similar to ( 110) AT2G34930 | Symbols: | disease resistance family protein | chr2:14737169-14739886 REVERSEweakly similar to ( 131) loc_os01g41750 12001.m10443 protein leucine-rich repeat receptor protein kinase EXS precursor, putative, expressed no original description	0.75h
35.2	not assigned.unknown	potri.010g119800	Transcript	no original description	0.75h
27.3.99	RNA.regulation of transcription.unclassified	potri.010g130100	Transcript	moderately similar to ( 269) AT3G25700 | Symbols: | chloroplast nucleoid DNA-binding protein-related | chr3:9358937-9360295 FORWARDweakly similar to ( 113) loc_os02g21040 12002.m07344 protein aspartic proteinase nepenthesin-2 precursor, putative, expressed no original description	0.75h
35.2	not assigned.unknown	potri.010g161900	Transcript	no original description	0.75h
26.4.1	misc.beta 1,3 glucan hydrolases.glucan endo-1,3-beta-glucosidase	potri.010g193700	Transcript	moderately similar to ( 418) AT3G55780 | Symbols: | glycosyl hydrolase family 17 protein | chr3:20705627-20707021 FORWARDweakly similar to ( 168) E13D_TOBAC Glucan endo-1,3-beta-glucosidase precursor (EC 3.2.1.39) ((1->3)-beta-glucan endohydrolase) ((1->3)-beta-glucanase) (Beta-1,3-endoglucanase) - Nicotiana tabacum (Common tobacco)weakly similar to ( 176) loc_os01g64170 12001.m150784 protein glu…	0.75h
35.2	not assigned.unknown	potri.010g196500	Transcript	no original description	0.75h
35.2	not assigned.unknown	potri.010g216400	Transcript	weakly similar to ( 166) AT1G64870 | Symbols: | unknown protein | chr1:24102917-24103831 FORWARDvery weakly similar to (87.4) loc_os10g41160 12010.m06880 protein expressed protein no original description	0.75h
35.2	not assigned.unknown	potri.010g244000	Transcript	no original description	0.75h
35.2	not assigned.unknown	potri.011g001700	Transcript	no original description	0.75h
35.2	not assigned.unknown	potri.011g047400	Transcript	very weakly similar to (94.7) AT1G61065 | Symbols: | unknown protein | chr1:22490430-22491330 REVERSE no original description	0.75h
10.8.1	cell wall.pectin*esterases.PME	potri.011g144100	Transcript	moderately similar to ( 417) AT3G28150 | Symbols: | unknown protein | chr3:10471960-10473735 REVERSEmoderately similar to ( 333) loc_os04g39130 12004.m08902 protein conserved hypothetical proteinDUF231 no original description	0.75h
29.3.2	protein.targeting.mitochondria	potri.011g144100	Transcript	moderately similar to ( 417) AT3G28150 | Symbols: | unknown protein | chr3:10471960-10473735 REVERSEmoderately similar to ( 333) loc_os04g39130 12004.m08902 protein conserved hypothetical proteinDUF231 no original description	0.75h
31.1	cell.organisation	potri.011g144100	Transcript	moderately similar to ( 417) AT3G28150 | Symbols: | unknown protein | chr3:10471960-10473735 REVERSEmoderately similar to ( 333) loc_os04g39130 12004.m08902 protein conserved hypothetical proteinDUF231 no original description	0.75h
26.8	misc.nitrilases, *nitrile lyases, berberine bridge enzymes, reticuline oxidases, troponine reductases	potri.011g161700	Transcript	very weakly similar to (95.9) AT2G34790 | Symbols: MEE23, EDA28 | MEE23 (MATERNAL EFFECT EMBRYO ARREST 23); FAD binding / catalytic/ electron carrier/ oxidoreductase | chr2:14673998-14677237 REVERSEvery weakly similar to (84.3) loc_os06g35560 12006.m08093 protein reticuline oxidase precursor, putative, expressed no original description	0.75h
35.2	not assigned.unknown	potri.012g021100	Transcript	no original description	0.75h
27.3.44	RNA.regulation of transcription.Chromatin Remodeling Factors	potri.012g057600	Transcript	weakly similar to ( 147) AT3G12810 | Symbols: PIE1, SRCAP, chr13 | PIE1 (PHOTOPERIOD-INDEPENDENT EARLY FLOWERING 1); ATP binding / DNA binding / helicase/ nucleic acid binding | chr3:4065636-4073992 FORWARDweakly similar to ( 107) loc_os03g22900 12003.m07688 protein ATP binding protein, putative, expressed no original description	0.75h
35.2	not assigned.unknown	potri.012g096000	Transcript	no original description	0.75h
27.3.99	RNA.regulation of transcription.unclassified	potri.012g118000	Transcript	highly similar to ( 558) AT5G45120 | Symbols: | aspartyl protease family protein | chr5:18241003-18242478 FORWARDmoderately similar to ( 453) loc_os05g43550 12005.m08482 protein aspartic proteinase nepenthesin-1 precursor, putative no original description	0.75h
35.2	not assigned.unknown	potri.012g144100	Transcript	no original description	0.75h
35.2	not assigned.unknown	potri.013g003800	Transcript	no original description	0.75h
30.2.25	signalling.receptor kinases.wall associated kinase	potri.013g011700	Transcript	weakly similar to ( 147) AT5G02070 | Symbols: | protein kinase-related | chr5:405895-408220 REVERSEweakly similar to ( 134) loc_os05g25390 12005.m06832 protein protein kinase, putative, expressed no original description	0.75h
35.2	not assigned.unknown	potri.013g014000	Transcript	no original description	0.75h
35.2	not assigned.unknown	potri.013g112400	Transcript	no original description	0.75h
17.2.3	hormone metabolism.auxin.induced-regulated-responsive-activated	potri.013g118300	Transcript	moderately similar to ( 302) AT5G47530 | Symbols: | auxin-responsive protein, putative | chr5:19281471-19282870 FORWARDmoderately similar to ( 248) loc_os03g09900 12003.m06444 protein membrane protein, putative, expressedDUF568 B561 no original description	0.75h
20.1	stress.biotic	potri.013g135800	Transcript	weakly similar to ( 107) AT1G65690 | Symbols: | harpin-induced protein-related / HIN1-related / harpin-responsive protein-related | chr1:24431642-24432898 REVERSEweakly similar to ( 143) loc_os08g23460 12008.m06367 protein NHL25, putative, expressed no original description	0.75h
35.2	not assigned.unknown	potri.014g026200	Transcript	no original description	0.75h
35.2	not assigned.unknown	potri.014g067900	Transcript	no original description	0.75h
33.99	development.unspecified	potri.014g108500	Transcript	moderately similar to ( 340) AT3G30340 | Symbols: | nodulin MtN21 family protein | chr3:11956626-11958969 FORWARDmoderately similar to ( 281) loc_os06g01966 12006.m31783 protein nodulin protein, putative, expressed no original description	0.75h
35.2	not assigned.unknown	potri.014g123900	Transcript	no original description	0.75h
11.9.2.1	lipid metabolism.lipid degradation.lipases.triacylglycerol lipase	potri.014g150700	Transcript	moderately similar to ( 491) AT2G31690 | Symbols: | lipase class 3 family protein | chr2:13476093-13477547 REVERSEmoderately similar to ( 456) loc_os11g19340 12011.m06008 protein triacylglycerol lipase, putative, expressedLipase_3 Lipase_3 no original description	0.75h
35.2	not assigned.unknown	potri.014g185500	Transcript	no original description	0.75h
35.2	not assigned.unknown	potri.014g185700	Transcript	no original description	0.75h
35.2	not assigned.unknown	potri.015g006400	Transcript	no original description	0.75h
30.3	signalling.calcium	potri.015g010300	Transcript	moderately similar to ( 304) AT4G27790 | Symbols: | calcium-binding EF hand family protein | chr4:13850066-13851488 FORWARDmoderately similar to ( 209) loc_os04g58480 12004.m10730 protein calcium ion binding protein, putative, expressed no original description	0.75h
35.2	not assigned.unknown	potri.015g015900	Transcript	no original description	0.75h
29.4	protein.postranslational modification	potri.015g016800	Transcript	weakly similar to ( 108) AT5G53450 | Symbols: ORG1 | ORG1 (OBP3-responsive gene 1); ATP binding / kinase/ protein kinase | chr5:21689444-21692242 FORWARDweakly similar to ( 104) loc_os01g46720 12001.m10869 protein protein kinase domain containing protein, expressed no original description	0.75h
35.2	not assigned.unknown	potri.015g017600	Transcript	no original description	0.75h
21.99	redox.misc	potri.015g068500	Transcript	weakly similar to ( 103) AT5G17770 | Symbols: ATCBR, CBR1 | ATCBR (ARABIDOPSIS THALIANA NADH:CYTOCHROME B5 REDUCTASE 1); cytochrome-b5 reductase | chr5:5864543-5866495 REVERSEvery weakly similar to ( 100) loc_os05g40990 12005.m08275 protein NADH-cytochrome b5 reductase, putative, expressed no original description	0.75h
27.3.99	RNA.regulation of transcription.unclassified	potri.015g131500	Transcript	very weakly similar to (87.8) AT4G22820 | Symbols: | zinc finger (AN1-like) family protein | chr4:11987871-11988401 REVERSEvery weakly similar to (88.2) loc_os03g57920 12003.m10704 protein zinc finger A20 domain-containing protein 2, putative, expressed no original description	0.75h
17.5.2	hormone metabolism.ethylene.signal transduction	potri.016g039700	Transcript	weakly similar to ( 156) AT3G50120 | Symbols: | unknown protein | chr3:18585157-18587246 REVERSEweakly similar to ( 145) loc_os12g29650 12012.m06779 protein expressed proteinDUF247 no original description	0.75h
35.2	not assigned.unknown	potri.017g033700	Transcript	no original description	0.75h
27.3.24	RNA.regulation of transcription.MADS box transcription factor family	potri.017g044500	Transcript	weakly similar to ( 176) AT2G22540 | Symbols: SVP, AGL22 | SVP (SHORT VEGETATIVE PHASE); transcription factor/ translation repressor, nucleic acid binding | chr2:9580417-9583603 FORWARDweakly similar to ( 157) MAD22_ORYSA MADS-box transcription factor 22 (OsMADS22) - Oryza sativa (Rice)weakly similar to ( 157) loc_os02g52340 12002.m10265 protein MADS-box transcription factor 22, putative, express…	0.75h
34.10	transport.nucleotides	potri.017g048800	Transcript	weakly similar to ( 181) AT1G28220 | Symbols: ATPUP3 | ATPUP3; purine transmembrane transporter | chr1:9860303-9861434 REVERSEweakly similar to ( 185) loc_os09g29239 12009.m22243 protein ATPUP3, putative, expressed no original description	0.75h
35.2	not assigned.unknown	potri.017g115000	Transcript	no original description	0.75h
20.1	stress.biotic	potri.017g137900	Transcript	moderately similar to ( 355) AT3G14470 | Symbols: | disease resistance protein (NBS-LRR class), putative | chr3:4857940-4861104 FORWARDmoderately similar to ( 422) loc_os05g41290 12005.m08304 protein disease resistance RPP13-like protein 1, putative, expressedNB-ARC no original description	0.75h
35.2	not assigned.unknown	potri.017g146300	Transcript	no original description	0.75h
35.2	not assigned.unknown	potri.018g050400	Transcript	no original description	0.75h
35.2	not assigned.unknown	potri.018g118900	Transcript	no original description	0.75h
27.3.11	RNA.regulation of transcription.C2H2 zinc finger family	potri.018g123800	Transcript	very weakly similar to (80.5) AT5G10970 | Symbols: | zinc finger (C2H2 type) family protein | chr5:3469268-3470086 FORWARD no original description	0.75h
35.2	not assigned.unknown	potri.018g131900	Transcript	no original description	0.75h
35.2	not assigned.unknown	potri.018g152000	Transcript	no original description	0.75h
30.3	signalling.calcium	potri.019g027200	Transcript	very weakly similar to ( 100) AT4G13440 | Symbols: | calcium-binding EF hand family protein | chr4:7810215-7810679 FORWARD no original description	0.75h
35.2	not assigned.unknown	potri.019g066300	Transcript	no original description	0.75h
11.9.4.13	lipid metabolism.lipid degradation.beta-oxidation.acyl CoA reductase	potri.019g075000	Transcript	weakly similar to ( 108) AT3G44540 | Symbols: FAR4 | FAR4 (FATTY ACID REDUCTASE 4); binding / catalytic/ oxidoreductase, acting on the CH-CH group of donors | chr3:16124079-16127644 FORWARDvery weakly similar to (96.3) loc_os08g20200 12008.m06087 protein male sterility protein 2, putative, expressed no original description	0.75h
35.2	not assigned.unknown	potri.019g076500	Transcript	no original description	0.75h
34.1	transport.p- and v-ATPases	potri.019g080700	Transcript	very weakly similar to (85.1) AT4G25950 | Symbols: VATG3 | VATG3 (vacuolar ATP synthase G3); hydrolase, acting on acid anhydrides, catalyzing transmembrane movement of substances | chr4:13173815-13174324 REVERSE no original description	0.75h
35.2	not assigned.unknown	potri.019g089500	Transcript	no original description	0.75h
35.2	not assigned.unknown	potri.019g106400	Transcript	no original description	0.75h
35.2	not assigned.unknown	potri.019g113600	Transcript	no original description	0.75h
35.2	not assigned.unknown	potri.019g116000	Transcript	no original description	0.75h
29.2.1.2.2.8	protein.synthesis.ribosomal protein.eukaryotic.60S subunit.L8	potri.019g122200	Transcript	weakly similar to ( 114) AT4G36130 | Symbols: | 60S ribosomal protein L8 (RPL8C) | chr4:17097613-17098656 FORWARDweakly similar to ( 110) RL8_TOBAC 60S ribosomal protein L8 (60S ribosomal protein L2) - Nicotiana tabacum (Common tobacco)weakly similar to ( 110) loc_os12g38000 12012.m07586 protein 60S ribosomal protein L2, putative, expressedrpl2p no original description	0.75h
29.4.1.57	protein.postranslational modification.kinase.receptor like cytoplasmatic kinase VII	potri.t008700	Transcript	moderately similar to ( 311) AT1G29730 | Symbols: | ATP binding / kinase/ protein binding / protein kinase/ protein serine/threonine kinase/ protein tyrosine kinase | chr1:10400710-10405874 REVERSEweakly similar to ( 150) NORK_MEDTR Nodulation receptor kinase precursor (EC 2.7.11.1) (Does not make infections protein 2) (Symbiosis receptor-like kinase) (MtSYMRK) - Medicago truncatula (Barrel medic…	0.75h
30.2.17	signalling.receptor kinases.DUF 26	potri.t008700	Transcript	moderately similar to ( 311) AT1G29730 | Symbols: | ATP binding / kinase/ protein binding / protein kinase/ protein serine/threonine kinase/ protein tyrosine kinase | chr1:10400710-10405874 REVERSEweakly similar to ( 150) NORK_MEDTR Nodulation receptor kinase precursor (EC 2.7.11.1) (Does not make infections protein 2) (Symbiosis receptor-like kinase) (MtSYMRK) - Medicago truncatula (Barrel medic…	0.75h
30.2.17	signalling.receptor kinases.DUF 26	potri.t065100	Transcript	moderately similar to ( 341) AT1G66910 | Symbols: | protein kinase, putative | chr1:24961634-24963941 REVERSEweakly similar to ( 172) KPRO_MAIZE Putative receptor protein kinase ZmPK1 precursor (EC 2.7.11.1) - Zea mays (Maize)moderately similar to ( 330) loc_os01g49614 12001.m43492 protein Ser/Thr protein kinase, putative, expressedPkinase Pkinase_Tyr S_TKc TyrKc S_TKc PTKc PTKc_Jak_rpt2 PTKc_Eph…	0.75h
30.2.11	signalling.receptor kinases.leucine rich repeat XI	potri.t075500	Transcript	moderately similar to ( 347) AT5G48380 | Symbols: | leucine-rich repeat family protein / protein kinase family protein | chr5:19604584-19606532 REVERSEweakly similar to ( 168) PSKR_DAUCA Phytosulfokine receptor precursor (EC 2.7.11.1) (Phytosulfokine LRR receptor kinase) - Daucus carota (Carrot)moderately similar to ( 356) loc_os05g34270 12005.m07658 protein BRASSINOSTEROID INSENSITIVE 1-associat…	0.75h
35.2	not assigned.unknown	potri.t124400	Transcript	no original description	0.75h
26.28	misc.GDSL-motif lipase	potri.t154900	Transcript	weakly similar to ( 134) AT3G09930 | Symbols: | GDSL-motif lipase/hydrolase family protein | chr3:3053356-3055203 FORWARDSGNH_plant_lipase_like no original description	0.75h
		Potri.001g015850			0.75h
		Potri.001g297433			0.75h
		Potri.001g304401			0.75h
		Potri.001g466132			0.75h
		Potri.002g027501			0.75h
		Potri.002g076832			0.75h
		Potri.002g169201			0.75h
		Potri.002g174250			0.75h
		Potri.002g263450			0.75h
		Potri.003g024501			0.75h
		Potri.003g069801			0.75h
		Potri.004g133420			0.75h
		Potri.005g001650			0.75h
		Potri.005g019550			0.75h
		Potri.005g030342			0.75h
		Potri.005g076750			0.75h
		Potri.005g256401			0.75h
		Potri.006g090066			0.75h
		Potri.006g122650			0.75h
		Potri.006g123850			0.75h
		Potri.006g167901			0.75h
		Potri.007g036350			0.75h
		Potri.007g093850			0.75h
		Potri.007g134050			0.75h
		Potri.008g014650			0.75h
		Potri.008g082301			0.75h
		Potri.008g112850			0.75h
		Potri.008g166566			0.75h
		Potri.009g095201			0.75h
		Potri.009g129850			0.75h
		Potri.010g097050			0.75h
		Potri.010g219550			0.75h
		Potri.011g116501			0.75h
		Potri.011g141501			0.75h
		Potri.012g012950			0.75h
		Potri.012g013501			0.75h
		Potri.012g116050			0.75h
		Potri.013g004901			0.75h
		Potri.013g022350			0.75h
		Potri.013g053001			0.75h
		Potri.014g008466			0.75h
		Potri.015g072350			0.75h
		Potri.015g116501			0.75h
		Potri.016g009850			0.75h
		Potri.016g089050			0.75h
		Potri.016g098850			0.75h
		Potri.017g003601			0.75h
		Potri.017g011101			0.75h
		Potri.017g076601			0.75h
		Potri.017g091450			0.75h
		Potri.017g137801			0.75h
		Potri.018g146750			0.75h
		Potri.018g147701			0.75h
		Potri.t041566			0.75h
		Potri.t107850			0.75h
20.1	stress.biotic	potri.001g023700	Transcript	no original description	6h
35.2	not assigned.unknown	potri.001g057000	Transcript	no original description	6h
33.1	development.storage proteins	potri.001g063200	Transcript	very weakly similar to (84.3) AT2G26560 | Symbols: PLP2, PLA IIA, PLA2A | PLA2A (PHOSPHOLIPASE A 2A); lipase/ nutrient reservoir | chr2:11293912-11295708 REVERSEvery weakly similar to (90.9) loc_os08g37210 12008.m07707 protein patatin T5 precursor, putative, expressed no original description	6h
35.2	not assigned.unknown	potri.001g076700	Transcript	no original description	6h
35.2	not assigned.unknown	potri.001g087000	Transcript	no original description	6h
35.2	not assigned.unknown	potri.001g115300	Transcript	no original description	6h
35.2	not assigned.unknown	potri.001g172200	Transcript	no original description	6h
35.2	not assigned.unknown	potri.001g181600	Transcript	no original description	6h
11.1.5	lipid metabolism.FA synthesis and FA elongation.beta hydroxyacyl ACP dehydratase	potri.001g209900	Transcript	weakly similar to ( 197) AT5G10160 | Symbols: | beta-hydroxyacyl-ACP dehydratase, putative | chr5:3185819-3187159 FORWARDweakly similar to ( 199) loc_os05g36000 12005.m27841 protein beta-hydroxyacyl-ACP dehydratase, putative, expressedFabZ fabZ FabA FabA_FabZ FabA no original description	6h
35.2	not assigned.unknown	potri.001g217500	Transcript	no original description	6h
35.2	not assigned.unknown	potri.001g252800	Transcript	no original description	6h
35.2	not assigned.unknown	potri.001g260300	Transcript	weakly similar to ( 124) AT5G43210 | Symbols: | endo/excinuclease amino terminal domain-containing protein | chr5:17347567-17348379 FORWARDweakly similar to ( 108) loc_os12g04934 12012.m73944 protein holiday junction resolvase, S1x1p, URI domain nuclease, putative, expressed no original description	6h
35.2	not assigned.unknown	potri.001g296000	Transcript	weakly similar to ( 130) AT1G49880 | Symbols: | Erv1/Alr family protein | chr1:18464081-18465914 FORWARDvery weakly similar to (94.0) loc_os03g10850 12003.m06537 protein augmenter of liver regeneration, putative, expressed no original description	6h
35.2	not assigned.unknown	potri.001g296900	Transcript	very weakly similar to (81.6) AT3G19550 | Symbols: | unknown protein | chr3:6787462-6788165 REVERSE no original description	6h
28.1	DNA.synthesis/chromatin structure	potri.001g310200	Transcript	very weakly similar to (90.1) loc_os07g42900 12007.m08519 protein ATP binding protein, putative, expressed no original description	6h
35.2	not assigned.unknown	potri.001g354800	Transcript	no original description	6h
10.8.1	cell wall.pectin*esterases.PME	potri.001g365700	Transcript	moderately similar to ( 431) AT5G55590 | Symbols: QRT1 | QRT1 (QUARTET 1); pectinesterase | chr5:22519911-22521699 FORWARDweakly similar to ( 162) PME3_CITSI Pectinesterase-3 precursor (EC 3.1.1.11) (Pectin methylesterase 3) (PE 3) - Citrus sinensis (Sweet orange)moderately similar to ( 350) loc_os07g41650 12007.m08401 protein pectinesterase VGDH2 precursor, putative, expressedPectinesterase PemB…	6h
16.2.1.10	secondary metabolism.phenylpropanoids.lignin biosynthesis.CAD	potri.001g372400	Transcript	moderately similar to ( 436) AT4G39330 | Symbols: ATCAD9, CAD9 | CAD9 (CINNAMYL ALCOHOL DEHYDROGENASE 9); binding / catalytic/ oxidoreductase/ zinc ion binding | chr4:18291268-18292740 FORWARDmoderately similar to ( 476) MTDH_FRAAN Probable mannitol dehydrogenase (EC 1.1.1.255) (NAD-dependent mannitol dehydrogenase) - Fragaria ananassa (Strawberry)moderately similar to ( 398) loc_os10g29470 12010…	6h
29.4	protein.postranslational modification	potri.001g392000	Transcript	weakly similar to ( 101) AT1G16900 | Symbols: | sugar binding / transferase, transferring glycosyl groups | chr1:5779262-5782303 REVERSEweakly similar to ( 101) loc_os01g11070 12001.m07727 protein alpha-1,2-mannosyltransferase ALG9, putative, expressed no original description	6h
17.5.1	hormone metabolism.ethylene.synthesis-degradation	potri.001g451600	Transcript	moderately similar to ( 391) AT4G10500 | Symbols: | oxidoreductase, 2OG-Fe(II) oxygenase family protein | chr4:6491089-6492342 FORWARDweakly similar to ( 196) FL3H_DIACA Naringenin,2-oxoglutarate 3-dioxygenase (EC 1.14.11.9) (Flavonone-3-hydroxylase) (F3H) (FHT) - Dianthus caryophyllus (Carnation) (Clove pink)moderately similar to ( 360) loc_os04g49210 12004.m09856 protein naringenin,2-oxoglutara…	6h
35.2	not assigned.unknown	potri.002g003900	Transcript	no original description	6h
29.3.3	protein.targeting.chloroplast	potri.002g078200	Transcript	very weakly similar to (94.0) AT1G21650 | Symbols: | ATP binding / protein binding | chr1:7592891-7600590 REVERSEvery weakly similar to (89.7) loc_os11g08980 12011.m05095 protein ATP binding protein, putative, expressed no original description	6h
33.99	development.unspecified	potri.002g154200	Transcript	weakly similar to ( 163) AT4G35580 | Symbols: NTL9 | NTL9 (NAC transcription factor-like 9); transcription factor | chr4:16888534-16890744 REVERSEweakly similar to ( 125) NAC74_ORYSA NAC domain-containing protein 74 (ONAC074) - Oryza sativa (Rice)weakly similar to ( 154) loc_os06g01230 12006.m04863 protein nam-like protein 1, putative, expressedNAM no original description	6h
35.2	not assigned.unknown	potri.002g188000	Transcript	no original description	6h
35.2	not assigned.unknown	potri.002g201700	Transcript	no original description	6h
35.2	not assigned.unknown	potri.002g226400	Transcript	no original description	6h
11.9.2.1	lipid metabolism.lipid degradation.lipases.triacylglycerol lipase	potri.002g231600	Transcript	highly similar to ( 524) AT1G05800 | Symbols: DGL | DGL (DONGLE); triacylglycerol lipase | chr1:1741204-1742619 FORWARDmoderately similar to ( 499) loc_os11g19340 12011.m06008 protein triacylglycerol lipase, putative, expressedLipase_3 Lipase_3 no original description	6h
35.2	not assigned.unknown	potri.003g000600	Transcript	very weakly similar to (81.6) AT2G02570 | Symbols: | nucleic acid binding | chr2:698361-700794 REVERSEvery weakly similar to (82.0) loc_os08g01840 12008.m04332 protein nucleic acid binding protein, putative, expressed no original description	6h
35.2	not assigned.unknown	potri.003g011000	Transcript	no original description	6h
35.2	not assigned.unknown	potri.003g022300	Transcript	no original description	6h
26.2	misc.UDP glucosyl and glucoronyl transferases	potri.003g028600	Transcript	weakly similar to ( 101) AT4G34138 | Symbols: UGT73B1 | UGT73B1 (UDP-glucosyl transferase 73B1); UDP-glycosyltransferase/ abscisic acid glucosyltransferase/ quercetin 3-O-glucosyltransferase/ quercetin 7-O-glucosyltransferase | chr4:16348267-16349858 REVERSE no original description	6h
29.5.11.4.3.2	protein.degradation.ubiquitin.E3.SCF.FBOX	potri.003g101300	Transcript	weakly similar to ( 127) AT5G14890 | Symbols: | NHL repeat-containing protein | chr5:4818056-4821534 FORWARD no original description	6h
29.4.1.57	protein.postranslational modification.kinase.receptor like cytoplasmatic kinase VII	potri.004g018400	Transcript	moderately similar to ( 371) AT3G20530 | Symbols: | protein kinase family protein | chr3:7166318-7167806 FORWARDmoderately similar to ( 207) NORK_PEA Nodulation receptor kinase precursor (EC 2.7.11.1) - Pisum sativum (Garden pea)moderately similar to ( 358) loc_os07g49470 12007.m09155 protein protein kinase APK1B, chloroplast precursor, putative, expressedS_TKc Pkinase_Tyr S_TKc Pkinase PTKc TyrK…	6h
35.2	not assigned.unknown	potri.004g039200	Transcript	no original description	6h
35.2	not assigned.unknown	potri.004g077300	Transcript	weakly similar to ( 114) AT5G04010 | Symbols: | unknown protein | chr5:1080205-1081068 REVERSEvery weakly similar to (80.9) loc_os01g58670 12001.m12009 protein expressed protein no original description	6h
35.2	not assigned.unknown	potri.004g146700	Transcript	no original description	6h
35.2	not assigned.unknown	potri.004g159200	Transcript	no original description	6h
35.2	not assigned.unknown	potri.004g164100	Transcript	no original description	6h
29.4.1.57	protein.postranslational modification.kinase.receptor like cytoplasmatic kinase VII	potri.004g191500	Transcript	moderately similar to ( 456) AT1G21270 | Symbols: WAK2 | WAK2; ATP binding / calcium ion binding / protein kinase/ protein serine/threonine kinase | chr1:7444997-7447345 FORWARDmoderately similar to ( 211) CRI4_MAIZE Putative receptor protein kinase CRINKLY4 precursor (EC 2.7.11.1) - Zea mays (Maize)moderately similar to ( 459) loc_os02g02120 12002.m05562 protein OsWAK11 - OsWAK receptor-like pro…	6h
35.2	not assigned.unknown	potri.004g200600	Transcript	no original description	6h
35.2	not assigned.unknown	potri.004g224700	Transcript	no original description	6h
26.18	misc.invertase/pectin methylesterase inhibitor family protein	potri.005g022300	Transcript	no original description	6h
20.1.7	stress.biotic.PR-proteins	potri.005g062600	Transcript	weakly similar to ( 117) AT5G17680 | Symbols: | disease resistance protein (TIR-NBS-LRR class), putative | chr5:5822999-5827153 FORWARD no original description	6h
35.2	not assigned.unknown	potri.005g066000	Transcript	no original description	6h
35.2	not assigned.unknown	potri.005g070000	Transcript	no original description	6h
35.2	not assigned.unknown	potri.005g127700	Transcript	no original description	6h
35.2	not assigned.unknown	potri.005g252900	Transcript	no original description	6h
29.5.11.20	protein.degradation.ubiquitin.proteasom	potri.006g030900	Transcript	moderately similar to ( 456) AT5G58290 | Symbols: RPT3 | RPT3 (REGULATORY PARTICLE TRIPLE-A ATPASE 3); ATPase | chr5:23569155-23571116 FORWARDmoderately similar to ( 447) PRS6B_SOLTU 26S protease regulatory subunit 6B homolog - Solanum tuberosum (Potato)moderately similar to ( 454) loc_os02g21970 12002.m07435 protein 26S protease regulatory subunit 6B, putative, expressedRPT1 PRK03992 SpoVK AAA H…	6h
35.2	not assigned.unknown	potri.006g033100	Transcript	no original description	6h
34.14	transport.unspecified cations	potri.006g042100	Transcript	weakly similar to ( 109) AT1G16390 | Symbols: ATOCT3 | ATOCT3 (ARABIDOPSIS THALIANA ORGANIC CATION/CARNITINE TRANSPORTER 3); carbohydrate transmembrane transporter/ sugar:hydrogen symporter | chr1:5602921-5604477 FORWARDvery weakly similar to (80.1) loc_os07g37454 12007.m07995 protein organic cation transporter 3, putative, expressed no original description	6h
34.16	transport.ABC transporters and multidrug resistance systems	potri.006g071900	Transcript	weakly similar to ( 179) AT4G18050 | Symbols: PGP9 | PGP9 (P-GLYCOPROTEIN 9); ATPase, coupled to transmembrane movement of substances | chr4:10022205-10027280 FORWARDweakly similar to ( 145) loc_os05g47490 12005.m27948 protein multidrug resistance protein 4, putative, expressed no original description	6h
29.4.1.57	protein.postranslational modification.kinase.receptor like cytoplasmatic kinase VII	potri.006g090200	Transcript	highly similar to ( 785) AT5G02070 | Symbols: | protein kinase-related | chr5:405895-408220 REVERSEmoderately similar to ( 229) CRI4_MAIZE Putative receptor protein kinase CRINKLY4 precursor (EC 2.7.11.1) - Zea mays (Maize)highly similar to ( 626) loc_os05g25390 12005.m06832 protein protein kinase, putative, expressedTyrKc Pkinase_Tyr S_TKc PTKc Pkinase S_TKc PTKc_Src_like PTKc_Csk_like PTKc_Jak_…	6h
34.13	transport.peptides and oligopeptides	potri.006g091600	Transcript	highly similar to ( 533) AT5G28470 | Symbols: | transporter | chr5:10429813-10432357 FORWARDmoderately similar to ( 376) loc_os07g09300 12007.m05386 protein retrotransposon protein, putative, unclassified, expressedPTR2 PTR2 no original description	6h
26.18	misc.invertase/pectin methylesterase inhibitor family protein	potri.006g134900	Transcript	PMEI no original description	6h
35.2	not assigned.unknown	potri.006g154100	Transcript	no original description	6h
35.2	not assigned.unknown	potri.006g170200	Transcript	no original description	6h
29.3.4.99	protein.targeting.secretory pathway.unspecified	potri.006g173400	Transcript	weakly similar to ( 194) AT2G24765 | Symbols: ARF3, ARL1, ATARL1 | ARF3 (ADP-RIBOSYLATION FACTOR 3); protein binding | chr2:10562822-10564742 FORWARDweakly similar to ( 127) ARF1_CHLRE ADP-ribosylation factor 1 - Chlamydomonas reinhardtiiweakly similar to ( 198) loc_os08g15040 12008.m05627 protein ADP-ribosylation factor 3, putative, expressedArl1 Arf Arf_Arl Arf1_5_like Arl3 Arf6 Arl5_Arl8 Arl2 …	6h
34.22	transport.cyclic nucleotide or calcium regulated channels	potri.006g175400	Transcript	moderately similar to ( 241) AT4G30360 | Symbols: ATCNGC17, CNGC17 | ATCNGC17; calmodulin binding / cyclic nucleotide binding / ion channel | chr4:14855060-14857779 REVERSEweakly similar to ( 197) loc_os02g54760 12002.m10504 protein cyclic nucleotide-gated ion channel 14, putative, expressed no original description	6h
27.3.67	RNA.regulation of transcription.putative transcription regulator	potri.006g197800	Transcript	weakly similar to ( 178) AT2G20710 | Symbols: | pentatricopeptide (PPR) repeat-containing protein | chr2:8926535-8927722 FORWARDweakly similar to ( 127) loc_os07g40750 12007.m08315 protein tetratricopeptide-like helical, putative, expressed no original description	6h
27.3.24	RNA.regulation of transcription.MADS box transcription factor family	potri.006g201700	Transcript	weakly similar to ( 120) AT5G48670 | Symbols: FEM111, AGL80 | AGL80 (AGAMOUS-LIKE 80); DNA binding / transcription factor | chr5:19738825-19739790 REVERSEvery weakly similar to ( 100) loc_os01g18420 12001.m08383 protein MADS-box transcription factor PHERES2, putativeMADS_SRF_like MADS no original description	6h
35.2	not assigned.unknown	potri.006g254800	Transcript	weakly similar to ( 198) AT4G32290 | Symbols: | unknown protein | chr4:15589839-15590993 REVERSEweakly similar to ( 150) loc_os03g44580 12003.m35334 protein expressed proteinDUF266 no original description	6h
35.2	not assigned.unknown	potri.006g278800	Transcript	no original description	6h
10.6.3	cell wall.degradation.pectate lyases and polygalacturonases	potri.007g035800	Transcript	moderately similar to ( 355) AT3G07820 | Symbols: | polygalacturonase 3 (PGA3) / pectinase | chr3:2496597-2498028 REVERSEmoderately similar to ( 377) PGLR_GOSHI Polygalacturonase precursor (EC 3.2.1.15) (PG) (Pectinase) - Gossypium hirsutum (Upland cotton)moderately similar to ( 287) loc_os06g40880 12006.m08623 protein polygalacturonase precursor, putative, expressedGlyco_hydro_28 PGU1 no origina…	6h
29.5.3	protein.degradation.cysteine protease	potri.007g075900	Transcript	moderately similar to ( 401) AT5G45890 | Symbols: SAG12 | SAG12 (SENESCENCE-ASSOCIATED GENE 12); cysteine-type peptidase | chr5:18613300-18614759 FORWARDmoderately similar to ( 363) CYSEP_RICCO Vignain precursor (EC 3.4.22.-) (Cysteine endopeptidase) - Ricinus communis (Castor bean)moderately similar to ( 416) loc_os04g13090 12004.m06549 protein vignain precursor, putativePeptidase_C1 Peptidase_C…	6h
35.2	not assigned.unknown	potri.007g099100	Transcript	no original description	6h
27.3.24	RNA.regulation of transcription.MADS box transcription factor family	potri.007g113800	Transcript	weakly similar to ( 179) AT5G60440 | Symbols: AGL62 | AGL62 (Agamous-like 62); DNA binding / transcription factor | chr5:24306329-24307520 FORWARDvery weakly similar to (80.5) MADS2_ORYSA MADS-box transcription factor 2 (OsMADS2) (RMADS219) (NMADS1) - Oryza sativa (Rice)weakly similar to ( 107) loc_os09g02830 12009.m03655 protein DNA binding protein, putativeMADS_MEF2_like MADS_SRF_like MADS MADS…	6h
35.2	not assigned.unknown	potri.008g000200	Transcript	no original description	6h
29.4	protein.postranslational modification	potri.008g008400	Transcript	weakly similar to ( 182) AT3G48750 | Symbols: CDKA;1, CDC2AAT, CDK2, CDC2, CDC2A, CDKA1 | CDC2 (CELL DIVISION CONTROL 2); cyclin-dependent protein kinase/ kinase/ protein binding / protein kinase | chr3:18072238-18074296 FORWARDweakly similar to ( 184) CDC2_MAIZE Cell division control protein 2 homolog (EC 2.7.11.22) (EC 2.7.11.23) (p34cdc2) - Zea mays (Maize)weakly similar to ( 181) loc_os03g018…	6h
35.2	not assigned.unknown	potri.008g021500	Transcript	no original description	6h
31.1	cell.organisation	potri.008g108500	Transcript	moderately similar to ( 471) AT5G49340 | Symbols: | unknown protein | chr5:20007348-20009038 REVERSEmoderately similar to ( 434) loc_os02g53380 12002.m10367 protein expressed proteinDUF231 no original description	6h
30.3	signalling.calcium	potri.008g111400	Transcript	weakly similar to ( 145) AT1G18530 | Symbols: | calmodulin, putative | chr1:6376783-6377256 FORWARDweakly similar to ( 121) loc_os05g50180 12005.m09087 protein calmodulin, putative, expressed no original description	6h
35.2	not assigned.unknown	potri.008g164600	Transcript	no original description	6h
35.2	not assigned.unknown	potri.008g185700	Transcript	no original description	6h
35.2	not assigned.unknown	potri.008g220300	Transcript	no original description	6h
29.2.1.1.3.2.1185	protein.synthesis.ribosomal protein.prokaryotic.unknown organellar.50S subunit.L18/L5	potri.009g007700	Transcript	very weakly similar to (97.8) AT3G45020 | Symbols: | 50S ribosomal protein-related | chr3:16469167-16469568 REVERSEvery weakly similar to (88.6) loc_os09g37740 12009.m06721 protein expressed protein no original description	6h
10.6.3	cell wall.degradation.pectate lyases and polygalacturonases	potri.009g038100	Transcript	moderately similar to ( 353) AT1G78400 | Symbols: | glycoside hydrolase family 28 protein / polygalacturonase (pectinase) family protein | chr1:29498281-29499682 REVERSEmoderately similar to ( 310) PGLR_GOSHI Polygalacturonase precursor (EC 3.2.1.15) (PG) (Pectinase) - Gossypium hirsutum (Upland cotton)moderately similar to ( 303) loc_os08g23790 12008.m06399 protein exopolygalacturonase precursor…	6h
35.2	not assigned.unknown	potri.009g038500	Transcript	weakly similar to ( 131) AT5G05950 | Symbols: MEE60 | MEE60 (maternal effect embryo arrest 60) | chr5:1788814-1789341 FORWARDvery weakly similar to (93.2) loc_os07g13600 12007.m05806 protein expressed protein no original description	6h
26.2	misc.UDP glucosyl and glucoronyl transferases	potri.009g078400	Transcript	moderately similar to ( 356) AT5G17050 | Symbols: UGT78D2 | UGT78D2 (UDP-GLUCOSYL TRANSFERASE 78D2); UDP-glycosyltransferase/ anthocyanidin 3-O-glucosyltransferase/ quercetin 3-O-glucosyltransferase/ transferase, transferring glycosyl groups | chr5:5607828-5609392 REVERSEmoderately similar to ( 302) UFOG_SOLME Anthocyanidin 3-O-glucosyltransferase (EC 2.4.1.115) (Flavonol 3-O-glucosyltransferase)…	6h
20.1	stress.biotic	potri.009g082800	Transcript	weakly similar to ( 165) AT2G14610 | Symbols: PR1, PR 1, ATPR1 | PR1 (PATHOGENESIS-RELATED GENE 1) | chr2:6241944-6242429 REVERSEweakly similar to ( 197) PRB1_TOBAC Basic form of pathogenesis-related protein 1 precursor (PRP 1) - Nicotiana tabacum (Common tobacco)weakly similar to ( 150) loc_os10g11500 12010.m04472 protein pathogenesis-related protein PRB1-3 precursor, putative, expressedSCP SCP …	6h
35.2	not assigned.unknown	potri.009g084900	Transcript	no original description	6h
34.19.2	transport.Major Intrinsic Proteins.TIP	potri.009g128400	Transcript	very weakly similar to (81.3) AT1G73190 | Symbols: ALPHA-TIP, TIP3;1 | TIP3;1; water channel | chr1:27522155-27523171 FORWARDMIP no original description	6h
29.8	protein.assembly and cofactor ligation	potri.010g039200	Transcript	very weakly similar to (85.5) AT1G59840 | Symbols: CCB4 | CCB4 (COFACTOR ASSEMBLY OF COMPLEX C) | chr1:22026569-22028174 FORWARD no original description	6h
35.2	not assigned.unknown	potri.010g050700	Transcript	weakly similar to ( 125) AT1G67790 | Symbols: | unknown protein | chr1:25417542-25420099 REVERSE no original description	6h
35.2	not assigned.unknown	potri.010g062200	Transcript	no original description	6h
35.2	not assigned.unknown	potri.010g093800	Transcript	no original description	6h
27.3.29	RNA.regulation of transcription.TCP transcription factor family	potri.010g130200	Transcript	weakly similar to ( 113) AT1G68800 | Symbols: BRC2, TCP12 | TCP12 (TCP DOMAIN PROTEIN 12); transcription factor | chr1:25847306-25848471 REVERSEvery weakly similar to (92.8) loc_os09g24480 12009.m05602 protein teosinte-branched one, putativeTCP no original description	6h
29.3.1	protein.targeting.nucleus	potri.010g133400	Transcript	weakly similar to ( 108) AT1G26170 | Symbols: | binding / protein transporter | chr1:9047539-9054438 REVERSEvery weakly similar to (80.1) loc_os06g16280 12006.m06341 protein expressed protein no original description	6h
35.2	not assigned.unknown	potri.010g147300	Transcript	no original description	6h
31.1	cell.organisation	potri.010g160000	Transcript	weakly similar to ( 174) AT1G26520 | Symbols: | FUNCTIONS IN: molecular_function unknown; INVOLVED IN: biological_process unknown; LOCATED IN: cellular_component unknown; EXPRESSED IN: 22 plant structures; EXPRESSED DURING: 13 growth stages; CONTAINS InterPro DOMAIN/s: Cobalamin (vitamin B12) biosynthesis CobW-like (InterPro:IPR003495), Cobalamin (vitamin B12) biosynthesis CobW-like, C-terminal (…	6h
35.2	not assigned.unknown	potri.010g225500	Transcript	moderately similar to ( 280) AT2G39120 | Symbols: | ubiquitin thiolesterase | chr2:16321794-16322957 FORWARDweakly similar to ( 157) loc_os03g57270 12003.m10645 protein expressed protein no original description	6h
35.2	not assigned.unknown	potri.010g245700	Transcript	no original description	6h
35.2	not assigned.unknown	potri.011g000400	Transcript	no original description	6h
35.2	not assigned.unknown	potri.011g017900	Transcript	no original description	6h
35.2	not assigned.unknown	potri.011g045800	Transcript	no original description	6h
35.2	not assigned.unknown	potri.011g077600	Transcript	no original description	6h
35.2	not assigned.unknown	potri.011g128100	Transcript	very weakly similar to (99.0) AT1G52855 | Symbols: | unknown protein | chr1:19683137-19683343 REVERSEvery weakly similar to (80.5) loc_os07g37700 12007.m08020 protein expressed protein no original description	6h
30.2.11	signalling.receptor kinases.leucine rich repeat XI	potri.012g005700	Transcript	moderately similar to ( 367) AT3G11010 | Symbols: AtRLP34 | AtRLP34 (Receptor Like Protein 34); kinase/ protein binding | chr3:3450988-3453672 REVERSEweakly similar to ( 164) PSKR_DAUCA Phytosulfokine receptor precursor (EC 2.7.11.1) (Phytosulfokine LRR receptor kinase) - Daucus carota (Carrot)moderately similar to ( 311) loc_os12g12010 12012.m05176 protein verticillium wilt disease resistance pr…	6h
35.2	not assigned.unknown	potri.012g014400	Transcript	no original description	6h
35.2	not assigned.unknown	potri.012g023500	Transcript	weakly similar to ( 111) AT1G57680 | Symbols: | FUNCTIONS IN: molecular_function unknown; INVOLVED IN: biological_process unknown; LOCATED IN: endomembrane system; EXPRESSED IN: 24 plant structures; EXPRESSED DURING: 15 growth stages; CONTAINS InterPro DOMAIN/s: Uncharacterised conserved protein UCP031277 (InterPro:IPR016971); Has 35 Blast hits to 35 proteins in 10 species: Archae - 0; Bacteria -…	6h
27.3	RNA.regulation of transcription	potri.012g040800	Transcript	moderately similar to ( 209) AT1G14685 | Symbols: BPC2, BBR/BPC2, ATBPC2 | BPC2 (BASIC PENTACYSTEINE 2); DNA binding / transcription factor | chr1:5043086-5043925 FORWARDweakly similar to ( 147) loc_os10g02584 12010.m065191 protein GAGA-binding protein, putative, expressedDUF1004 no original description	6h
35.2	not assigned.unknown	potri.012g092100	Transcript	no original description	6h
35.2	not assigned.unknown	potri.012g103800	Transcript	moderately similar to ( 313) AT3G48770 | Symbols: | ATP binding / DNA binding | chr3:18079261-18086817 REVERSEmoderately similar to ( 323) loc_os11g31480 12011.m07051 protein DNA binding protein, putative, expressed no original description	6h
27.4	RNA.RNA binding	potri.012g118900	Transcript	moderately similar to ( 213) AT3G54230 | Symbols: | nucleic acid binding / nucleotide binding / zinc ion binding | chr3:20073872-20080142 FORWARDweakly similar to ( 198) loc_os02g07070 12002.m33570 protein RNA recognition motif family protein, expressed no original description	6h
35.2	not assigned.unknown	potri.012g128400	Transcript	no original description	6h
30.2.11	signalling.receptor kinases.leucine rich repeat XI	potri.012g143000	Transcript	weakly similar to ( 186) AT2G34930 | Symbols: | disease resistance family protein | chr2:14737169-14739886 REVERSEweakly similar to ( 126) RPK1_IPONI Receptor-like protein kinase precursor (EC 2.7.11.1) - Ipomoea nil (Japanese morning glory) (Pharbitis nil)moderately similar to ( 235) loc_os01g41770 12001.m10445 protein expressed protein no original description	6h
30.3	signalling.calcium	potri.013g038400	Transcript	highly similar to ( 746) AT3G63380 | Symbols: | calcium-transporting ATPase, plasma membrane-type, putative / Ca(2+)-ATPase, putative (ACA12) | chr3:23407112-23410213 REVERSEmoderately similar to ( 476) ACA1_ORYSA Calcium-transporting ATPase 1, plasma membrane-type (EC 3.6.3.8) (Ca(2+)-ATPase isoform 1) (Plastid envelope ATPase 1) - Oryza sativa (Rice)highly similar to ( 652) loc_os10g28240 12010…	6h
30.3	signalling.calcium	potri.013g038600	Transcript	highly similar to ( 741) AT3G63380 | Symbols: | calcium-transporting ATPase, plasma membrane-type, putative / Ca(2+)-ATPase, putative (ACA12) | chr3:23407112-23410213 REVERSEmoderately similar to ( 476) ACA1_ORYSA Calcium-transporting ATPase 1, plasma membrane-type (EC 3.6.3.8) (Ca(2+)-ATPase isoform 1) (Plastid envelope ATPase 1) - Oryza sativa (Rice)highly similar to ( 677) loc_os10g28240 12010…	6h
26.19	misc.plastocyanin-like	potri.013g061300	Transcript	weakly similar to ( 102) AT3G17675 | Symbols: | copper ion binding / electron carrier | chr3:6042244-6042781 REVERSEvery weakly similar to (94.4) BCP_PEA Blue copper protein precursor - Pisum sativum (Garden pea)weakly similar to ( 104) loc_os03g57740 12003.m10686 protein blue copper protein precursor, putativeCu_bind_like no original description	6h
20.1.7	stress.biotic.PR-proteins	potri.013g097000	Transcript	moderately similar to ( 432) AT5G17680 | Symbols: | disease resistance protein (TIR-NBS-LRR class), putative | chr5:5822999-5827153 FORWARDweakly similar to ( 138) loc_os01g15580 12001.m08156 protein disease resistance protein RGA2, putative, expressedNB-ARC no original description	6h
30.2.11	signalling.receptor kinases.leucine rich repeat XI	potri.013g133100	Transcript	highly similar to ( 577) AT3G47570 | Symbols: | leucine-rich repeat transmembrane protein kinase, putative | chr3:17527611-17530748 FORWARDmoderately similar to ( 245) RPK1_IPONI Receptor-like protein kinase precursor (EC 2.7.11.1) - Ipomoea nil (Japanese morning glory) (Pharbitis nil)highly similar to ( 570) loc_os02g12400 12002.m06488 protein receptor-like protein kinase precursor, putative, ex…	6h
35.2	not assigned.unknown	potri.013g134600	Transcript	no original description	6h
29.4.1.57	protein.postranslational modification.kinase.receptor like cytoplasmatic kinase VII	potri.014g001700	Transcript	highly similar to ( 704) AT1G16760 | Symbols: | protein kinase family protein | chr1:5734234-5737307 FORWARDweakly similar to ( 166) PSKR_DAUCA Phytosulfokine receptor precursor (EC 2.7.11.1) (Phytosulfokine LRR receptor kinase) - Daucus carota (Carrot)highly similar to ( 657) loc_os02g54590 12002.m10488 protein serine threonine kinase, putative, expressedSTK_N S_TKc Pkinase_Tyr TyrKc S_TKc PTKc …	6h
35.2	not assigned.unknown	potri.014g011100	Transcript	no original description	6h
30.1	signalling.in sugar and nutrient physiology	potri.014g028800	Transcript	moderately similar to ( 357) AT5G11210 | Symbols: ATGLR2.5, GLR2.5 | ATGLR2.5; intracellular ligand-gated ion channel | chr5:3571214-3574537 REVERSEmoderately similar to ( 290) GLR31_ORYSA Glutamate receptor 3.1 precursor (Ligand-gated ion channel 3.1) - Oryza sativa (Rice)moderately similar to ( 398) loc_os06g06130 12006.m05339 protein glutamate receptor 2.1 precursor, putativeLig_chan ANF_recep…	6h
35.2	not assigned.unknown	potri.014g034500	Transcript	no original description	6h
2.2.1.3.1	major CHO metabolism.degradation.sucrose.invertases.neutral	potri.014g100500	Transcript	weakly similar to ( 130) AT4G09510 | Symbols: CINV2 | beta-fructofuranosidase, putative / invertase, putative / saccharase, putative / beta-fructosidase, putative | chr4:6021679-6023310 REVERSEweakly similar to ( 131) loc_os02g34560 12002.m33716 protein neutral/alkaline invertase, putative, expressedInvertase_neut no original description	6h
30.11	signalling.light	potri.014g113300	Transcript	very weakly similar to (91.7) AT1G67900 | Symbols: | phototropic-responsive NPH3 family protein | chr1:25467737-25469888 FORWARD no original description	6h
35.2	not assigned.unknown	potri.014g187400	Transcript	no original description	6h
35.2	not assigned.unknown	potri.014g191700	Transcript	moderately similar to ( 207) AT5G48660 | Symbols: | FUNCTIONS IN: molecular_function unknown; INVOLVED IN: intracellular protein transport; LOCATED IN: endomembrane system, integral to membrane, endoplasmic reticulum; CONTAINS InterPro DOMAIN/s: B-cell receptor-associated 31-like (InterPro:IPR008417); BEST Arabidopsis thaliana protein match is: unknown protein (TAIR:AT3G07190.1); Has 2128 Blast h…	6h
35.2	not assigned.unknown	potri.015g004900	Transcript	no original description	6h
29.4	protein.postranslational modification	potri.015g016400	Transcript	weakly similar to ( 146) AT5G53450 | Symbols: ORG1 | ORG1 (OBP3-responsive gene 1); ATP binding / kinase/ protein kinase | chr5:21689444-21692242 FORWARDweakly similar to ( 148) loc_os01g46720 12001.m10869 protein protein kinase domain containing protein, expressed no original description	6h
35.2	not assigned.unknown	potri.015g020900	Transcript	no original description	6h
35.2	not assigned.unknown	potri.015g045000	Transcript	no original description	6h
35.2	not assigned.unknown	potri.015g051400	Transcript	no original description	6h
35.2	not assigned.unknown	potri.015g113800	Transcript	weakly similar to ( 103) AT5G45480 | Symbols: | unknown protein | chr5:18426296-18428929 REVERSEmoderately similar to ( 207) loc_os10g11310 12010.m065239 protein expressed protein no original description	6h
26.10	misc.cytochrome P450	potri.016g007700	Transcript	weakly similar to ( 123) C71D8_SOYBN Cytochrome P450 71D8 (EC 1.14.-.-) (P450 CP7) - Glycine max (Soybean)very weakly similar to (93.2) loc_os09g10340 12009.m04299 protein cytochrome P450 71D7, putative, expressed no original description	6h
35.2	not assigned.unknown	potri.016g013800	Transcript	no original description	6h
35.2	not assigned.unknown	potri.016g050600	Transcript	weakly similar to ( 138) ATCG01130 | Symbols: YCF1.2 | hypothetical protein | chrC:123884-129244 REVERSEweakly similar to ( 143) YCF1_PANGI Putative membrane protein ycf1 - Panax ginseng (Korean ginseng)Ycf1 no original description	6h
30.2.11	signalling.receptor kinases.leucine rich repeat XI	potri.016g126900	Transcript	highly similar to ( 502) AT1G45616 | Symbols: AtRLP6 | AtRLP6 (Receptor Like Protein 6); protein binding | chr1:17183550-17186534 REVERSEmoderately similar to ( 202) RPK1_IPONI Receptor-like protein kinase precursor (EC 2.7.11.1) - Ipomoea nil (Japanese morning glory) (Pharbitis nil)moderately similar to ( 411) loc_os12g11500 12012.m05130 protein resistance protein SlVe1 precursor, putative no or…	6h
35.2	not assigned.unknown	potri.017g016500	Transcript	no original description	6h
35.2	not assigned.unknown	potri.017g035600	Transcript	no original description	6h
35.2	not assigned.unknown	potri.017g038400	Transcript	no original description	6h
34.16	transport.ABC transporters and multidrug resistance systems	potri.017g051300	Transcript	highly similar to ( 607) AT1G17840 | Symbols: WBC11, ABCG11, DSO, COF1, ATWBC11 | WBC11 (WHITE-BROWN COMPLEX HOMOLOG PROTEIN 11); ATPase, coupled to transmembrane movement of substances / fatty acid transporter | chr1:6142870-6145894 FORWARDweakly similar to ( 169) PDR1_TOBAC Pleiotropic drug resistance protein 1 (NtPDR1) - Nicotiana tabacum (Common tobacco)highly similar to ( 778) loc_os09g29660…	6h
30.5	signalling.G-proteins	potri.017g091200	Transcript	very weakly similar to (84.3) AT5G46070 | Symbols: | GTP binding / GTPase | chr5:18683468-18688397 FORWARD no original description	6h
13.1.6.2	amino acid metabolism.synthesis.aromatic aa.phenylalanine and tyrosine	potri.017g111200	Transcript	weakly similar to ( 143) AT1G80360 | Symbols: | aminotransferase class I and II family protein | chr1:30208736-30210643 REVERSEweakly similar to ( 151) loc_os01g08270 12001.m42887 protein transaminase/ transferase, transferring nitrogenous groups, putative, expressed no original description	6h
30.2.17	signalling.receptor kinases.DUF 26	potri.017g117300	Transcript	moderately similar to ( 389) AT1G70250 | Symbols: | receptor serine/threonine kinase, putative | chr1:26452975-26456088 FORWARDweakly similar to ( 177) KPRO_MAIZE Putative receptor protein kinase ZmPK1 precursor (EC 2.7.11.1) - Zea mays (Maize)moderately similar to ( 412) loc_os01g49580 12001.m11145 protein protein kinase domain containing protein, expressedTyrKc S_TKc Pkinase_Tyr Pkinase PTKc S_…	6h
17.8.1	hormone metabolism.salicylic acid.synthesis-degradation	potri.017g122700	Transcript	moderately similar to ( 316) AT5G38780 | Symbols: | S-adenosyl-L-methionine:carboxyl methyltransferase family protein | chr5:15530085-15531463 FORWARDweakly similar to ( 184) BAMT_ANTMA Benzoate carboxyl methyltransferase (EC 2.1.1.-) (S-adenosyl-L-methionine:benzoic acid carboxyl methyltransferase) - Antirrhinum majus (Garden snapdragon)weakly similar to ( 196) loc_os04g56950 12004.m10582 protei…	6h
35.2	not assigned.unknown	potri.018g039700	Transcript	no original description	6h
35.2	not assigned.unknown	potri.018g081900	Transcript	no original description	6h
29.4.1.57	protein.postranslational modification.kinase.receptor like cytoplasmatic kinase VII	potri.018g134800	Transcript	weakly similar to ( 169) AT1G76360 | Symbols: | protein kinase, putative | chr1:28643242-28646483 REVERSEweakly similar to ( 120) NORK_MEDTR Nodulation receptor kinase precursor (EC 2.7.11.1) (Does not make infections protein 2) (Symbiosis receptor-like kinase) (MtSYMRK) - Medicago truncatula (Barrel medic)weakly similar to ( 174) loc_os03g03890 12003.m05921 protein serine/threonine-protein kinas…	6h
30.2.17	signalling.receptor kinases.DUF 26	potri.018g136200	Transcript	weakly similar to ( 196) AT1G07650 | Symbols: | leucine-rich repeat transmembrane protein kinase, putative | chr1:2359817-2366423 REVERSEweakly similar to ( 199) loc_os09g17630 12009.m05021 protein receptor-like protein kinase 2, putative, expressed no original description	6h
27.3.21	RNA.regulation of transcription.GRAS transcription factor family	potri.019g007100	Transcript	weakly similar to ( 177) AT4G08250 | Symbols: | scarecrow transcription factor family protein | chr4:5196787-5198238 FORWARDmoderately similar to ( 207) NSP2_MEDTR Nodulation signaling pathway 2 protein - Medicago truncatula (Barrel medic)weakly similar to ( 196) loc_os11g06180 12011.m04815 protein DELLA protein GAIP, putativeGRAS no original description	6h
27.3.21	RNA.regulation of transcription.GRAS transcription factor family	potri.019g011500	Transcript	weakly similar to ( 131) AT4G08250 | Symbols: | scarecrow transcription factor family protein | chr4:5196787-5198238 FORWARDweakly similar to ( 164) NSP2_MEDTR Nodulation signaling pathway 2 protein - Medicago truncatula (Barrel medic)weakly similar to ( 143) loc_os03g15680 12003.m07005 protein nodulation signaling pathway 2 protein, putativeGRAS no original description	6h
35.2	not assigned.unknown	potri.019g019400	Transcript	no original description	6h
17.8.1	hormone metabolism.salicylic acid.synthesis-degradation	potri.019g022200	Transcript	moderately similar to ( 218) AT5G04370 | Symbols: NAMT1 | NAMT1; S-adenosylmethionine-dependent methyltransferase | chr5:1231856-1233888 FORWARDmoderately similar to ( 208) BAMT_ANTMA Benzoate carboxyl methyltransferase (EC 2.1.1.-) (S-adenosyl-L-methionine:benzoic acid carboxyl methyltransferase) - Antirrhinum majus (Garden snapdragon)weakly similar to ( 176) loc_os02g48770 12002.m09911 protein …	6h
1.1.1.2	PS.lightreaction.photosystem II.PSII polypeptide subunits	potri.019g044300	Transcript	very weakly similar to (86.7) ATCG00680 | Symbols: PSBB | encodes for CP47, subunit of the photosystem II reaction center. | chrC:72371-73897 FORWARDvery weakly similar to (88.2) PSBB_TOBAC Photosystem II P680 chlorophyll A apoprotein (CP-47 protein) - Nicotiana tabacum (Common tobacco)very weakly similar to (87.0) loc_osp1g00600 11562.m00051 protein photosystem II 47 kDa protein no original desc…	6h
29.4.1.57	protein.postranslational modification.kinase.receptor like cytoplasmatic kinase VII	potri.019g051600	Transcript	moderately similar to ( 464) AT3G07070 | Symbols: | protein kinase family protein | chr3:2238455-2240074 FORWARDmoderately similar to ( 224) NORK_MEDTR Nodulation receptor kinase precursor (EC 2.7.11.1) (Does not make infections protein 2) (Symbiosis receptor-like kinase) (MtSYMRK) - Medicago truncatula (Barrel medic)moderately similar to ( 424) loc_os02g30900 12002.m08233 protein protein kinase …	6h
30.2.17	signalling.receptor kinases.DUF 26	potri.019g119800	Transcript	highly similar to ( 574) AT4G03230 | Symbols: | ATP binding / kinase/ protein kinase/ protein serine/threonine kinase/ protein tyrosine kinase/ sugar binding | chr4:1419278-1422804 REVERSEweakly similar to ( 187) PSKR_DAUCA Phytosulfokine receptor precursor (EC 2.7.11.1) (Phytosulfokine LRR receptor kinase) - Daucus carota (Carrot)moderately similar to ( 399) loc_os04g53994 12004.m10292 protein A…	6h
35.2	not assigned.unknown	potri.019g129700	Transcript	no original description	6h
35.2	not assigned.unknown	potri.t031700	Transcript	no original description	6h
35.2	not assigned.unknown	potri.t048900	Transcript	no original description	6h
29.3.1	protein.targeting.nucleus	potri.t057600	Transcript	weakly similar to ( 137) AT5G17020 | Symbols: XPO1A, ATCRM1, ATXPO1, XPO1 | XPO1A; protein binding / protein transporter/ receptor | chr5:5594904-5602467 FORWARDweakly similar to ( 129) loc_os03g64080 12003.m11273 protein retrotransposon protein, putative, unclassified no original description	6h
35.2	not assigned.unknown	potri.t108600	Transcript	no original description	6h
35.2	not assigned.unknown	potri.t132400	Transcript	nsLTP1 no original description	6h
17.5.2	hormone metabolism.ethylene.signal transduction	potri.t138500	Transcript	weakly similar to ( 155) AT3G50180 | Symbols: | unknown protein | chr3:18604943-18607162 REVERSEweakly similar to ( 141) loc_os01g38380 12001.m10122 protein expressed proteinDUF247 no original description	6h
30.2.17	signalling.receptor kinases.DUF 26	potri.t179900	Transcript	weakly similar to ( 182) AT5G38260 | Symbols: | serine/threonine protein kinase, putative | chr5:15283692-15285837 REVERSEvery weakly similar to (80.5) RPK1_IPONI Receptor-like protein kinase precursor (EC 2.7.11.1) - Ipomoea nil (Japanese morning glory) (Pharbitis nil)weakly similar to ( 199) loc_os01g02790 12001.m06919 protein receptor kinase LRK14, putative, expressedPkinase S_TKc S_TKc no ori…	6h
		Potri.001g098550			6h
		Potri.001g221050			6h
		Potri.001g236566			6h
		Potri.001g280266			6h
		Potri.001g280832			6h
		Potri.001g393001			6h
		Potri.001g457251			6h
		Potri.002g048450			6h
		Potri.002g211650			6h
		Potri.003g194050			6h
		Potri.003g196832			6h
		Potri.004g016601			6h
		Potri.004g220850			6h
		Potri.005g183250			6h
		Potri.007g084901			6h
		Potri.009g152101			6h
		Potri.009g169750			6h
		Potri.010g222750			6h
		Potri.010g236951			6h
		Potri.012g075550			6h
		Potri.012g104801			6h
		Potri.013g093266			6h
		Potri.014g003150			6h
		Potri.014g020366			6h
		Potri.014g065250			6h
		Potri.014g136850			6h
		Potri.015g107050			6h
		Potri.017g003301			6h
		Potri.017g025250			6h
		Potri.017g039301			6h
		Potri.017g094750			6h
		Potri.018g055832			6h
		Potri.018g111750			6h
		Potri.018g118001			6h
		Potri.018g139850			6h
		Potri.t099932			6h
		Potri.t122601			6h
		Potri.t172026			6h
30.3	signalling.calcium	potri.001g005600	Transcript	moderately similar to ( 413) AT3G13600 | Symbols: | calmodulin-binding family protein | chr3:4445102-4447383 FORWARDmoderately similar to ( 372) loc_os10g27170 12010.m05651 protein calmodulin binding protein, putative, expressed no original description	24h
35.2	not assigned.unknown	potri.001g012400	Transcript	no original description	24h
35.2	not assigned.unknown	potri.001g015200	Transcript	no original description	24h
10.3	cell wall.hemicellulose synthesis	potri.001g034000	Transcript	moderately similar to ( 218) AT2G03220 | Symbols: FT1, ATFUT1, ATFT1, MUR2 | FT1 (FUCOSYLTRANSFERASE 1); fucosyltransferase/ transferase, transferring glycosyl groups | chr2:970401-972353 REVERSEweakly similar to ( 171) FUT1_PEA Galactoside 2-alpha-L-fucosyltransferase (EC 2.4.1.69) (Xyloglucan alpha-(1,2)-fucosyltransferase) (PsFT1) - Pisum sativum (Garden pea)moderately similar to ( 236) loc_os…	24h
35.2	not assigned.unknown	potri.001g052200	Transcript	no original description	24h
27.3.25	RNA.regulation of transcription.MYB domain transcription factor family	potri.001g075400	Transcript	moderately similar to ( 235) AT3G12720 | Symbols: ATY53, ATMYB67 | ATMYB67 (MYB DOMAIN PROTEIN 67); DNA binding / transcription factor | chr3:4043407-4044522 REVERSEweakly similar to ( 191) MYB3_HORVU Myb-related protein Hv33 - Hordeum vulgare (Barley)moderately similar to ( 248) loc_os07g31470 12007.m07416 protein MYB transcription factor, putative, expressed no original description	24h
35.2	not assigned.unknown	potri.001g094000	Transcript	no original description	24h
28.2	DNA.repair	potri.001g099500	Transcript	very weakly similar to (80.5) AT1G01490 | Symbols: | heavy-metal-associated domain-containing protein | chr1:180401-182066 REVERSE no original description	24h
26.22	misc.short chain dehydrogenase/reductase (SDR)	potri.001g103000	Transcript	moderately similar to ( 422) AT4G11410 | Symbols: | short-chain dehydrogenase/reductase (SDR) family protein | chr4:6945127-6947186 REVERSEweakly similar to ( 102) PORB_HORVU Protochlorophyllide reductase B, chloroplast precursor (EC 1.3.1.33) (PCR B) (NADPH-protochlorophyllide oxidoreductase B) (POR B) - Hordeum vulgare (Barley)moderately similar to ( 382) loc_os09g39670 12009.m06905 protein ret…	24h
29.4	protein.postranslational modification	potri.001g108900	Transcript	weakly similar to ( 127) AT4G23050 | Symbols: | protein kinase, putative | chr4:12080112-12083708 FORWARDweakly similar to ( 116) loc_os02g12810 12002.m100145 protein MAP3K delta-1 protein kinase, putative, expressed no original description	24h
3.5	minor CHO metabolism.others	potri.001g125400	Transcript	moderately similar to ( 446) AT5G62420 | Symbols: | aldo/keto reductase family protein | chr5:25064835-25066111 FORWARDmoderately similar to ( 283) NADO1_ORYSA Probable NAD(P)H-dependent oxidoreductase 1 (EC 1.1.1.-) - Oryza sativa (Rice)moderately similar to ( 283) loc_os10g02380 12010.m03658 protein NAD(P)H-dependent oxidoreductase, putative, expressedAldo_ket_red ARA1 dkgA dkgB Tas COG4989 no …	24h
35.2	not assigned.unknown	potri.001g140100	Transcript	no original description	24h
35.2	not assigned.unknown	potri.001g161300	Transcript	no original description	24h
35.2	not assigned.unknown	potri.001g164400	Transcript	no original description	24h
35.2	not assigned.unknown	potri.001g181400	Transcript	no original description	24h
35.2	not assigned.unknown	potri.001g194800	Transcript	moderately similar to ( 306) ATCG01280 | Symbols: YCF2.2 | hypothetical protein | chrC:145291-152175 REVERSEmoderately similar to ( 333) YCF2_PANGI Protein ycf2 - Panax ginseng (Korean ginseng)ycf2 DUF825 no original description	24h
27.1.1	RNA.processing.splicing	potri.001g202400	Transcript	moderately similar to ( 338) AT1G80070 | Symbols: SUS2, EMB33, EMB177, EMB14 | SUS2 (ABNORMAL SUSPENSOR 2) | chr1:30118052-30127574 FORWARDmoderately similar to ( 336) loc_os05g07050 12005.m05231 protein pre-mRNA-processing-splicing factor 8, putative, expressedPRP8 no original description	24h
31.1	cell.organisation	potri.001g236700	Transcript	moderately similar to ( 234) AT5G59890 | Symbols: ADF4, ATADF4 | ADF4 (ACTIN DEPOLYMERIZING FACTOR 4); actin binding | chr5:24123107-24123596 FORWARDmoderately similar to ( 246) ADF2_PETHY Actin-depolymerizing factor 2 (ADF 2) - Petunia hybrida (Petunia)moderately similar to ( 221) loc_os02g44470 12002.m09487 protein actin-depolymerizing factor, putative, expressedADF ADF Cofilin_ADF no original …	24h
28.99	DNA.unspecified	potri.001g266800	Transcript	very weakly similar to (93.6) loc_os01g28620 12001.m09302 protein retrotransposon protein, putative, unclassifiedDUF889 no original description	24h
26.28	misc.GDSL-motif lipase	potri.001g308700	Transcript	weakly similar to ( 167) AT1G29660 | Symbols: | GDSL-motif lipase/hydrolase family protein | chr1:10371955-10373624 FORWARDvery weakly similar to (86.3) APG_BRANA Anter-specific proline-rich protein APG (Protein CEX) (Fragment) - Brassica napus (Rape)weakly similar to ( 161) loc_os01g54470 12001.m11611 protein anther-specific proline-rich protein APG, putative, expressedSGNH_plant_lipase_like no …	24h
35.2	not assigned.unknown	potri.001g313100	Transcript	moderately similar to ( 453) AT5G09430 | Symbols: | hydrolase | chr5:2932162-2933362 FORWARDmoderately similar to ( 295) loc_os07g42994 12007.m08528 protein hydrolase, putative, expressedMhpC Abhydrolase_1 no original description	24h
35.2	not assigned.unknown	potri.001g323900	Transcript	no original description	24h
17.5.2	hormone metabolism.ethylene.signal transduction	potri.001g337900	Transcript	moderately similar to ( 460) AT3G02650 | Symbols: | pentatricopeptide (PPR) repeat-containing protein | chr3:566271-569865 FORWARDmoderately similar to ( 488) loc_os06g08120 12006.m05534 protein expressed proteinDUF247 no original description	24h
26.10	misc.cytochrome P450	potri.001g362700	Transcript	weakly similar to ( 108) AT5G25120 | Symbols: CYP71B11 | CYP71B11; electron carrier/ heme binding / iron ion binding / monooxygenase/ oxygen binding | chr5:8662851-8664432 FORWARDweakly similar to ( 124) C71DA_SOYBN Cytochrome P450 71D10 (EC 1.14.-.-) - Glycine max (Soybean)weakly similar to ( 113) loc_os10g09160 12010.m04261 protein cytochrome P450 71D10, putative, expressed no original descript…	24h
34.13	transport.peptides and oligopeptides	potri.001g377000	Transcript	weakly similar to ( 106) AT3G47960 | Symbols: | proton-dependent oligopeptide transport (POT) family protein | chr3:17698126-17700681 REVERSEvery weakly similar to (89.0) loc_os03g48180 12003.m101441 protein peptide transporter PTR2, putative, expressed no original description	24h
35.2	not assigned.unknown	potri.001g439700	Transcript	no original description	24h
35.2	not assigned.unknown	potri.001g448600	Transcript	no original description	24h
33.99	development.unspecified	potri.001g453000	Transcript	moderately similar to ( 354) AT3G30340 | Symbols: | nodulin MtN21 family protein | chr3:11956626-11958969 FORWARDmoderately similar to ( 304) loc_os06g01966 12006.m31783 protein nodulin protein, putative, expressed no original description	24h
30.2.8.1	signalling.receptor kinases.leucine rich repeat VIII.VIII-1	potri.001g459300	Transcript	weakly similar to ( 112) AT1G79620 | Symbols: | leucine-rich repeat transmembrane protein kinase, putative | chr1:29957633-29962174 REVERSEweakly similar to ( 125) loc_os12g10740 12012.m05057 protein protein kinase, putative, expressed no original description	24h
35.2	not assigned.unknown	potri.002g043900	Transcript	no original description	24h
35.2	not assigned.unknown	potri.002g050700	Transcript	no original description	24h
26.19	misc.plastocyanin-like	potri.002g052500	Transcript	weakly similar to ( 126) AT5G26330 | Symbols: | plastocyanin-like domain-containing protein / mavicyanin, putative | chr5:9241614-9242635 REVERSEvery weakly similar to (94.0) BCP_PEA Blue copper protein precursor - Pisum sativum (Garden pea)weakly similar to ( 103) loc_os07g38290 12007.m08076 protein copper ion binding protein, putative, expressedCu_bind_like no original description	24h
35.2	not assigned.unknown	potri.002g066700	Transcript	no original description	24h
29.5.5	protein.degradation.serine protease	potri.002g090400	Transcript	moderately similar to ( 280) AT1G77860 | Symbols: KOM | KOM (KOMPEITO) | chr1:29282643-29284458 REVERSEmoderately similar to ( 246) loc_os11g47840 12011.m08581 protein membrane protein, putative, expressedRhomboid no original description	24h
35.2	not assigned.unknown	potri.002g095000	Transcript	no original description	24h
35.2	not assigned.unknown	potri.002g120800	Transcript	highly similar to ( 626) AT5G43120 | Symbols: | tetratricopeptide repeat (TPR)-containing protein | chr5:17312602-17314368 FORWARDhighly similar to ( 548) loc_os05g34820 12005.m07712 protein expressed protein no original description	24h
33.99	development.unspecified	potri.002g133900	Transcript	moderately similar to ( 331) AT2G39210 | Symbols: | nodulin family protein | chr2:16366287-16368231 REVERSEmoderately similar to ( 318) loc_os03g58580 12003.m10763 protein nitrate and chloride transporter, putative, expressedNodulin-like no original description	24h
35.2	not assigned.unknown	potri.002g142300	Transcript	no original description	24h
16.8.3.1	secondary metabolism.flavonoids.dihydroflavonols.dihydroflavonol 4-reductase	potri.002g147800	Transcript	moderately similar to ( 308) AT2G45400 | Symbols: BEN1 | BEN1; binding / catalytic/ coenzyme binding / oxidoreductase, acting on CH-OH group of donors | chr2:18703960-18706235 REVERSEmoderately similar to ( 273) DFRA_HORVU Dihydroflavonol-4-reductase (EC 1.1.1.219) (DFR) (Dihydrokaempferol 4-reductase) - Hordeum vulgare (Barley)weakly similar to ( 190) loc_os01g44260 12001.m10683 protein dihydrof…	24h
35.2	not assigned.unknown	potri.002g177300	Transcript	no original description	24h
27.4	RNA.RNA binding	potri.002g179700	Transcript	no original description	24h
35.2	not assigned.unknown	potri.002g208200	Transcript	no original description	24h
35.2	not assigned.unknown	potri.002g220900	Transcript	very weakly similar to ( 100) AT3G51620 | Symbols: | unknown protein | chr3:19143859-19147944 FORWARDweakly similar to ( 111) loc_os03g11240 12003.m06575 protein nucleic acid binding protein, putative, expressed no original description	24h
35.2	not assigned.unknown	potri.002g251900	Transcript	no original description	24h
15.2	metal handling.binding, chelation and storage	potri.002g259800	Transcript	very weakly similar to (95.9) AT5G44070 | Symbols: CAD1, ARA8, ATPCS1, PCS1 | CAD1 (CADMIUM SENSITIVE 1); cadmium ion binding / copper ion binding / glutathione gamma-glutamylcysteinyltransferase | chr5:17734876-17737672 FORWARDvery weakly similar to (90.9) loc_os05g34290 12005.m07660 protein phytochelatins synthase, putative, expressed no original description	24h
35.2	not assigned.unknown	potri.002g261100	Transcript	no original description	24h
35.2	not assigned.unknown	potri.002g263900	Transcript	no original description	24h
35.2	not assigned.unknown	potri.003g003600	Transcript	no original description	24h
29.4.1.57	protein.postranslational modification.kinase.receptor like cytoplasmatic kinase VII	potri.003g010300	Transcript	moderately similar to ( 266) AT5G23170 | Symbols: | protein kinase family protein | chr5:7798411-7799436 REVERSEweakly similar to ( 200) CRI4_MAIZE Putative receptor protein kinase CRINKLY4 precursor (EC 2.7.11.1) - Zea mays (Maize)moderately similar to ( 244) loc_os05g32170 12005.m07450 protein crinkly4-like protein, putative, expressedS_TKc Pkinase_Tyr S_TKc Pkinase TyrKc PTKc PTKc_Jak_rpt2 PTK…	24h
35.2	not assigned.unknown	potri.003g018400	Transcript	no original description	24h
30.2.11	signalling.receptor kinases.leucine rich repeat XI	potri.003g028700	Transcript	moderately similar to ( 387) AT1G07390 | Symbols: AtRLP1 | protein binding | chr1:2269893-2274654 FORWARDmoderately similar to ( 206) RPK1_IPONI Receptor-like protein kinase precursor (EC 2.7.11.1) - Ipomoea nil (Japanese morning glory) (Pharbitis nil)moderately similar to ( 322) loc_os04g55420 12004.m10434 protein protein binding protein, putative, expressed no original description	24h
30.11	signalling.light	potri.003g031500	Transcript	weakly similar to ( 103) AT1G52520 | Symbols: FRS6 | FRS6 (FAR1-related sequence 6); zinc ion binding | chr1:19565933-19568248 FORWARDvery weakly similar to (93.6) loc_os04g40060 12004.m08990 protein transposon protein, putative, unclassified, expressed no original description	24h
35.2	not assigned.unknown	potri.003g057700	Transcript	no original description	24h
27.3.25	RNA.regulation of transcription.MYB domain transcription factor family	potri.003g079100	Transcript	weakly similar to ( 167) AT3G13540 | Symbols: ATMYB5 | ATMYB5 (MYB DOMAIN PROTEIN 5); DNA binding / transcription factor | chr3:4420239-4421443 FORWARDweakly similar to ( 167) MYBC_MAIZE Anthocyanin regulatory C1 protein - Zea mays (Maize)weakly similar to ( 168) loc_os01g50110 12001.m11195 protein myb-related protein Hv33, putative, expressed no original description	24h
34.19.2	transport.Major Intrinsic Proteins.TIP	potri.003g108500	Transcript	moderately similar to ( 272) AT3G47440 | Symbols: TIP5;1 | TIP5;1 (tonoplast intrinsic protein 5;1); urea transmembrane transporter/ water channel | chr3:17482054-17482987 FORWARDweakly similar to ( 200) TIP51_ORYSA Probable aquaporin TIP5.1 (Tonoplast intrinsic protein 5.1) (OsTIP5.1) - Oryza sativa (Rice)weakly similar to ( 200) loc_os04g46490 12004.m09598 protein aquaporin TIP5.1, putative, ex…	24h
26.19	misc.plastocyanin-like	potri.003g117900	Transcript	weakly similar to ( 107) AT3G17675 | Symbols: | copper ion binding / electron carrier | chr3:6042244-6042781 REVERSEvery weakly similar to (83.2) BCP_PEA Blue copper protein precursor - Pisum sativum (Garden pea)weakly similar to ( 106) loc_os03g57740 12003.m10686 protein blue copper protein precursor, putativeCu_bind_like no original description	24h
35.2	not assigned.unknown	potri.003g176200	Transcript	no original description	24h
35.2	not assigned.unknown	potri.003g184600	Transcript	weakly similar to ( 111) AT1G16040 | Symbols: | FUNCTIONS IN: molecular_function unknown; INVOLVED IN: GPI anchor biosynthetic process; LOCATED IN: integral to membrane, endoplasmic reticulum membrane; EXPRESSED IN: 24 plant structures; EXPRESSED DURING: 13 growth stages; CONTAINS InterPro DOMAIN/s: GPI biosynthesis protein Pig-F (InterPro:IPR009580); Has 210 Blast hits to 210 proteins in 94 spec…	24h
27.3.99	RNA.regulation of transcription.unclassified	potri.003g188000	Transcript	weakly similar to ( 200) AT5G23570 | Symbols: SGS3, ATSGS3 | SGS3 (SUPPRESSOR OF GENE SILENCING 3) | chr5:7943621-7945874 FORWARDmoderately similar to ( 204) loc_os12g09580 12012.m04942 protein expressed protein no original description	24h
17.5.2	hormone metabolism.ethylene.signal transduction	potri.003g208400	Transcript	weakly similar to ( 137) AT5G11290 | Symbols: | unknown protein | chr5:3599166-3600227 FORWARDweakly similar to ( 135) loc_os12g29650 12012.m06779 protein expressed proteinDUF247 no original description	24h
28.1.3	DNA.synthesis/chromatin structure.histone	potri.003g208800	Transcript	weakly similar to ( 110) AT4G40030 | Symbols: | histone H3.2 | chr4:18555840-18556417 REVERSEweakly similar to ( 110) H32_WHEAT Histone H3.2 - Triticum aestivum (Wheat)weakly similar to ( 122) loc_os06g06480 12006.m05373 protein core histone H2A/H2B/H3/H4 family protein, expressedH3 Histone no original description	24h
28.1.3	DNA.synthesis/chromatin structure.histone	potri.003g209400	Transcript	very weakly similar to (80.1) loc_os06g06480 12006.m05373 protein core histone H2A/H2B/H3/H4 family protein, expressedH3 no original description	24h
35.2	not assigned.unknown	potri.003g210300	Transcript	weakly similar to ( 140) AT5G27110 | Symbols: | pentatricopeptide (PPR) repeat-containing protein | chr5:9538572-9540647 REVERSEvery weakly similar to (90.9) loc_os01g10800 12001.m07700 protein pentatricopeptide repeat protein PPR1106-17, putative, expressed no original description	24h
20.1	stress.biotic	potri.003g220600	Transcript	weakly similar to ( 176) AT1G50180 | Symbols: | disease resistance protein (CC-NBS-LRR class), putative | chr1:18584235-18587136 FORWARDmoderately similar to ( 214) loc_os11g16470 12011.m079976 protein MLA10, putative, expressedNB-ARC no original description	24h
10.7	cell wall.modification	potri.003g223500	Transcript	moderately similar to ( 246) AT1G26770 | Symbols: ATEXPA10, AT-EXP10, ATEXP10, ATHEXP ALPHA 1.1, EXP10 | ATEXPA10 (ARABIDOPSIS THALIANA EXPANSIN A 10); structural constituent of cell wall | chr1:9259775-9260792 FORWARDmoderately similar to ( 221) EXPA4_ORYSA Expansin-A4 precursor (OsEXPA4) (Alpha-expansin-4) (OsEXP4) (OsaEXPa1.22) - Oryza sativa (Rice)moderately similar to ( 221) loc_os05g39990 1…	24h
35.2	not assigned.unknown	potri.003g223700	Transcript	no original description	24h
31.1	cell.organisation	potri.004g000700	Transcript	weakly similar to ( 130) AT4G16340 | Symbols: SPK1 | SPK1 (SPIKE1); GTP binding / GTPase binding / guanyl-nucleotide exchange factor | chr4:9228773-9241060 REVERSE no original description	24h
20.2.3	stress.abiotic.drought/salt	potri.004g006100	Transcript	nearly identical (1092) AT4G22120 | Symbols: | early-responsive to dehydration protein-related / ERD protein-related | chr4:11715976-11719144 REVERSEnearly identical (1025) loc_os01g35050 12001.m150613 protein HYP1, putative, expressedDUF221 COG5594 no original description	24h
30.2.17	signalling.receptor kinases.DUF 26	potri.004g025900	Transcript	highly similar to ( 563) AT4G23130 | Symbols: CRK5, RLK6 | CRK5 (CYSTEINE-RICH RLK5); kinase | chr4:12117688-12120134 REVERSEmoderately similar to ( 209) NORK_PEA Nodulation receptor kinase precursor (EC 2.7.11.1) - Pisum sativum (Garden pea)moderately similar to ( 426) loc_os07g43560 12007.m08583 protein CRK10, putative, expressedTyrKc Pkinase_Tyr S_TKc PTKc Pkinase S_TKc PTKc_Src_like PTKc_EGFR…	24h
30.2.99	signalling.receptor kinases.misc	potri.004g025900	Transcript	weakly similar to ( 195) AT4G05200 | Symbols: | protein kinase family protein | chr4:2679793-2682309 REVERSEweakly similar to ( 133) loc_os07g35580 12007.m07814 protein CRK6, putative, expressed no original description	24h
27.3.7	RNA.regulation of transcription.C2C2(Zn) CO-like, Constans-like zinc finger family	potri.004g026900	Transcript	weakly similar to ( 107) AT4G27310 | Symbols: | zinc finger (B-box type) family protein | chr4:13675853-13676616 FORWARDvery weakly similar to (87.8) loc_os08g08120 12008.m26597 protein transcription factor/ zinc ion binding protein, putative, expressed no original description	24h
35.2	not assigned.unknown	potri.004g028200	Transcript	no original description	24h
35.2	not assigned.unknown	potri.004g031000	Transcript	no original description	24h
30.8	signalling.misc	potri.004g045000	Transcript	very weakly similar to (98.2) AT1G28270 | Symbols: RALFL4 | RALFL4 (ralf-like 4); signal transducer | chr1:9883165-9883497 FORWARDvery weakly similar to (80.5) loc_os01g25560 12001.m09019 protein rapid alkalinization factor preproprotein, putative, expressedRALF no original description	24h
35.2	not assigned.unknown	potri.004g054700	Transcript	no original description	24h
35.2	not assigned.unknown	potri.004g070300	Transcript	no original description	24h
16.8.1.21	secondary metabolism.flavonoids.anthocyanins.anthocyanin 5-aromatic acyltransferase	potri.004g093800	Transcript	moderately similar to ( 301) AT5G39080 | Symbols: | transferase family protein | chr5:15641681-15643072 FORWARDvery weakly similar to (92.4) HCBT1_DIACA Anthranilate N-benzoyltransferase protein 1 (EC 2.3.1.144) (Anthranilate N-hydroxycinnamoyl/benzoyltransferase 1) - Dianthus caryophyllus (Carnation) (Clove pink)weakly similar to ( 179) loc_os07g23150 12007.m06597 protein anthocyanin 5-aromatic …	24h
35.2	not assigned.unknown	potri.004g094000	Transcript	weakly similar to ( 135) AT3G03280 | Symbols: | unknown protein | chr3:765559-766059 FORWARDvery weakly similar to (94.0) loc_os05g47960 12005.m08868 protein expressed protein no original description	24h
10.6.3	cell wall.degradation.pectate lyases and polygalacturonases	potri.004g124100	Transcript	highly similar to ( 530) AT5G15110 | Symbols: | lyase/ pectate lyase | chr5:4895966-4897682 FORWARDhighly similar to ( 524) PEL_LILLO Pectate lyase precursor (EC 4.2.2.2) - Lilium longiflorum (Trumpet lily)highly similar to ( 517) loc_os06g38510 12006.m091725 protein pectate lyase precursor, putative, expressedAmb_all Pec_lyase_C PelB no original description	24h
35.2	not assigned.unknown	potri.004g170600	Transcript	no original description	24h
26.2	misc.UDP glucosyl and glucoronyl transferases	potri.004g172700	Transcript	moderately similar to ( 469) AT1G22370 | Symbols: AtUGT85A5 | AtUGT85A5 (UDP-glucosyl transferase 85A5); glucuronosyltransferase/ transferase, transferring glycosyl groups | chr1:7898116-7899879 REVERSEweakly similar to ( 177) UFO2_MAIZE Anthocyanidin 3-O-glucosyltransferase (EC 2.4.1.115) (Flavonol 3-O-glucosyltransferase) (UDP-glucose flavonoid 3-O-glucosyltransferase) (Bronze-1) (Bz-Mc2 allele…	24h
29.5.7	protein.degradation.metalloprotease	potri.004g190300	Transcript	no original description	24h
3.1.2.1	minor CHO metabolism.raffinose family.raffinose synthases.known	potri.004g207900	Transcript	nearly identical (1179) AT5G40390 | Symbols: SIP1 | SIP1 (seed imbibition 1-like); galactinol-sucrose galactosyltransferase/ hydrolase, hydrolyzing O-glycosyl compounds | chr5:16161720-16165085 FORWARDhighly similar to ( 504) STSYN_PEA Stachyose synthase precursor (EC 2.4.1.67) (Galactinol--raffinose galactosyltransferase) - Pisum sativum (Garden pea)nearly identical (1054) loc_os01g07530 12001.m…	24h
35.2	not assigned.unknown	potri.004g216400	Transcript	no original description	24h
35.2	not assigned.unknown	potri.004g219500	Transcript	no original description	24h
35.2	not assigned.unknown	potri.004g220300	Transcript	no original description	24h
26.28	misc.GDSL-motif lipase	potri.005g053100	Transcript	moderately similar to ( 204) AT5G03610 | Symbols: | GDSL-motif lipase/hydrolase family protein | chr5:915650-918326 FORWARDweakly similar to ( 102) APG_BRANA Anter-specific proline-rich protein APG (Protein CEX) (Fragment) - Brassica napus (Rape)weakly similar to ( 154) loc_os09g39430 12009.m06881 protein carboxylic ester hydrolase/ hydrolase, acting on ester bonds, putative, expressedSGNH_plant_…	24h
26.22	misc.short chain dehydrogenase/reductase (SDR)	potri.005g106100	Transcript	moderately similar to ( 224) AT1G52340 | Symbols: ABA2, SIS4, GIN1, SDR1, ISI4, SRE1, ATABA2, ATSDR1 | ABA2 (ABA DEFICIENT 2); alcohol dehydrogenase/ oxidoreductase/ xanthoxin dehydrogenase | chr1:19489997-19491527 REVERSEmoderately similar to ( 204) TS2_MAIZE Sex determination protein tasselseed-2 - Zea mays (Maize)moderately similar to ( 255) loc_os04g10010 12004.m06253 protein sex determinatio…	24h
35.2	not assigned.unknown	potri.005g107200	Transcript	no original description	24h
35.2	not assigned.unknown	potri.005g125100	Transcript	no original description	24h
35.2	not assigned.unknown	potri.005g136700	Transcript	no original description	24h
35.2	not assigned.unknown	potri.005g137300	Transcript	no original description	24h
16.2	secondary metabolism.phenylpropanoids	potri.005g175600	Transcript	moderately similar to ( 451) AT1G77670 | Symbols: | aminotransferase class I and II family protein | chr1:29189043-29190901 REVERSEmoderately similar to ( 432) loc_os09g28050 12009.m22116 protein asparate aminotransferase, putative, expressedPRK07777 PRK08912 PRK09082 COG0436 PRK12414 PRK07212 PRK08362 PRK07682 PRK05794 PRK07683 PRK06108 PRK07367 PRK07568 Aminotran_1_2 PRK06348 PRK05764 PRK06107 …	24h
27.3.25	RNA.regulation of transcription.MYB domain transcription factor family	potri.005g186400	Transcript	weakly similar to ( 193) AT1G17950 | Symbols: ATMYB52, BW52, MYB52 | MYB52 (MYB DOMAIN PROTEIN 52); DNA binding / transcription factor | chr1:6177764-6179063 FORWARDvery weakly similar to (94.7) MYB3_HORVU Myb-related protein Hv33 - Hordeum vulgare (Barley)weakly similar to ( 194) loc_os08g33800 12008.m07370 protein myb-like DNA-binding domain containing protein no original description	24h
35.2	not assigned.unknown	potri.005g188100	Transcript	weakly similar to ( 166) AT1G77160 | Symbols: | unknown protein | chr1:28995388-28996523 REVERSEweakly similar to ( 145) loc_os01g65740 12001.m12683 protein plant-specific domain TIGR01615 family proteinDUF506 no original description	24h
35.2	not assigned.unknown	potri.005g194000	Transcript	no original description	24h
35.2	not assigned.unknown	potri.005g194100	Transcript	no original description	24h
28.1	DNA.synthesis/chromatin structure	potri.005g220100	Transcript	weakly similar to ( 134) AT1G12700 | Symbols: | helicase domain-containing protein / pentatricopeptide (PPR) repeat-containing protein | chr1:4322913-4326197 REVERSEvery weakly similar to ( 100) RF1_ORYSA Rf1 protein, mitochondrial precursor (PPR protein) (Fertility restorer) (Restorer for CMS) - Oryza sativa (Rice)weakly similar to ( 106) loc_os08g01640 12008.m04312 protein rf1 protein, mitochon…	24h
34.7	transport.phosphate	potri.005g223700	Transcript	weakly similar to ( 196) AT2G38940 | Symbols: ATPT2, PHT1;4 | ATPT2 (ARABIDOPSIS THALIANA PHOSPHATE TRANSPORTER 2); carbohydrate transmembrane transporter/ inorganic phosphate transmembrane transporter/ phosphate transmembrane transporter/ sugar:hydrogen symporter | chr2:16258500-16260104 FORWARDweakly similar to ( 169) loc_os03g04360 12003.m05966 protein inorganic phosphate transporter 1-7, puta…	24h
35.2	not assigned.unknown	potri.006g010800	Transcript	no original description	24h
35.2	not assigned.unknown	potri.006g026800	Transcript	no original description	24h
34.7	transport.phosphate	potri.006g035100	Transcript	weakly similar to ( 154) AT2G03240 | Symbols: | LOCATED IN: integral to membrane; EXPRESSED IN: 18 plant structures; EXPRESSED DURING: 10 growth stages; CONTAINS InterPro DOMAIN/s: SPX, N-terminal (InterPro:IPR004331), EXS, C-terminal (InterPro:IPR004342); BEST Arabidopsis thaliana protein match is: unknown protein (TAIR:AT1G14040.1); Has 764 Blast hits to 738 proteins in 146 species: Archae - 0;…	24h
26.2	misc.UDP glucosyl and glucoronyl transferases	potri.006g039300	Transcript	moderately similar to ( 348) AT3G11340 | Symbols: | UDP-glucoronosyl/UDP-glucosyl transferase family protein | chr3:3556728-3558149 FORWARDweakly similar to ( 156) UFOG_SOLME Anthocyanidin 3-O-glucosyltransferase (EC 2.4.1.115) (Flavonol 3-O-glucosyltransferase) (UDP-glucose flavonoid 3-O-glucosyltransferase) - Solanum melongena (Eggplant) (Aubergine)moderately similar to ( 337) loc_os03g60960 12…	24h
35.2	not assigned.unknown	potri.006g055700	Transcript	no original description	24h
34.16	transport.ABC transporters and multidrug resistance systems	potri.006g074200	Transcript	weakly similar to ( 146) AT3G28345 | Symbols: | ABC transporter family protein | chr3:10593921-10598775 REVERSEweakly similar to ( 149) MDR_ORYSA Putative multidrug resistance protein (P-glycoprotein) - Oryza sativa (Rice)weakly similar to ( 149) loc_os02g09720 12002.m06269 protein multidrug resistance protein 13, putative, expressed no original description	24h
29.4	protein.postranslational modification	potri.006g134100	Transcript	moderately similar to ( 258) AT3G12620 | Symbols: | protein phosphatase 2C family protein / PP2C family protein | chr3:4009510-4010993 REVERSEmoderately similar to ( 256) loc_os01g74530 12001.m42812 protein expressed proteinPP2Cc PP2Cc no original description	24h
10.7	cell wall.modification	potri.006g169900	Transcript	moderately similar to ( 372) AT4G25810 | Symbols: XTR6, XTH23 | XTR6 (XYLOGLUCAN ENDOTRANSGLYCOSYLASE 6); hydrolase, acting on glycosyl bonds / hydrolase, hydrolyzing O-glycosyl compounds / xyloglucan:xyloglucosyl transferase | chr4:13128694-13129715 FORWARDmoderately similar to ( 349) BRU1_SOYBN Brassinosteroid-regulated protein BRU1 precursor - Glycine max (Soybean)moderately similar to ( 359) …	24h
35.2	not assigned.unknown	potri.006g203800	Transcript	no original description	24h
35.2	not assigned.unknown	potri.006g208200	Transcript	no original description	24h
35.2	not assigned.unknown	potri.006g268800	Transcript	weakly similar to ( 165) AT5G10730 | Symbols: | binding / catalytic/ coenzyme binding | chr5:3390822-3392947 REVERSEweakly similar to ( 159) loc_os02g35039 12002.m08591 protein NAD dependent epimerase/dehydratase family protein, expressed no original description	24h
35.2	not assigned.unknown	potri.006g276700	Transcript	no original description	24h
27.3.22	RNA.regulation of transcription.HB,Homeobox transcription factor family	potri.007g012100	Transcript	weakly similar to ( 116) AT2G17950 | Symbols: WUS, PGA6, WUS1 | WUS (WUSCHEL); DNA binding / protein binding / transcription factor/ transcription regulator | chr2:7809100-7810671 REVERSEweakly similar to ( 152) WUS_PETHY Protein WUSCHEL (PhWUS) (Protein TERMINATOR) - Petunia hybrida (Petunia)weakly similar to ( 115) loc_os04g56780 12004.m10565 protein protein WUSCHEL, putative, expressed no orig…	24h
29.5.9	protein.degradation.AAA type	potri.007g012400	Transcript	moderately similar to ( 361) AT3G50940 | Symbols: | AAA-type ATPase family protein | chr3:18934086-18935528 FORWARDmoderately similar to ( 362) loc_os01g42030 12001.m10470 protein mitochondrial chaperone BCS1, putative, expressedAAA no original description	24h
35.2	not assigned.unknown	potri.007g035700	Transcript	no original description	24h
35.2	not assigned.unknown	potri.007g038800	Transcript	no original description	24h
27.3.24	RNA.regulation of transcription.MADS box transcription factor family	potri.007g087500	Transcript	weakly similar to ( 195) AT1G22130 | Symbols: AGL104 | AGL104 (AGAMOUS-LIKE 104); DNA binding / transcription factor | chr1:7812387-7814259 REVERSEweakly similar to ( 190) loc_os06g11970 12006.m05914 protein MADS-box protein AGL66, putative, expressedMADS_MEF2_like MADS MADS MADS_SRF_like no original description	24h
35.2	not assigned.unknown	potri.007g088100	Transcript	very weakly similar to (81.3) AT5G05800 | Symbols: | unknown protein | chr5:1743234-1744751 REVERSEvery weakly similar to (86.3) loc_os05g51760 12005.m09238 protein transposon protein, putative, CACTA, En/Spm sub-class no original description	24h
26.24	misc.GCN5-related N-acetyltransferase	potri.007g102900	Transcript	weakly similar to ( 102) AT3G22560 | Symbols: | GCN5-related N-acetyltransferase (GNAT) family protein | chr3:7998915-7999442 REVERSEvery weakly similar to (83.2) loc_os03g46200 12003.m09640 protein acetyltransferase, GNAT family protein, expressed no original description	24h
35.2	not assigned.unknown	potri.007g110700	Transcript	no original description	24h
16.1.5	secondary metabolism.isoprenoids.terpenoids	potri.007g118400	Transcript	weakly similar to ( 155) AT3G25810 | Symbols: | myrcene/ocimene synthase, putative | chr3:9430805-9433844 FORWARDvery weakly similar to (97.8) CASS_RICCO Casbene synthase, chloroplast precursor (EC 4.2.3.8) - Ricinus communis (Castor bean)very weakly similar to (84.0) loc_os03g24640 12003.m07809 protein terpene synthase 7, putativeTerpene_cyclase_plant_C1 Terpene_synth_C Terpene_cyclase_C1 no ori…	24h
26.12	misc.peroxidases	potri.007g122000	Transcript	moderately similar to ( 311) AT4G11290 | Symbols: | peroxidase, putative | chr4:6869993-6871476 FORWARDmoderately similar to ( 228) PER1_ORYSA Peroxidase 1 precursor (EC 1.11.1.7) - Oryza sativa (Rice)moderately similar to ( 280) loc_os06g46799 12006.m09205 protein peroxidase 39 precursor, putative, expressedsecretory_peroxidase plant_peroxidase peroxidase no original description	24h
33.99	development.unspecified	potri.007g127700	Transcript	very weakly similar to (84.7) AT5G13180 | Symbols: ANAC083 | ANAC083 (ARABIDOPSIS NAC DOMAIN CONTAINING PROTEIN 83); transcription factor | chr5:4196643-4197577 FORWARDNAM no original description	24h
17.5.2	hormone metabolism.ethylene.signal transduction	potri.007g132300	Transcript	moderately similar to ( 216) AT4G31980 | Symbols: | unknown protein | chr4:15464905-15469204 FORWARDweakly similar to ( 155) loc_os04g42650 12004.m09231 protein expressed proteinDUF247 no original description	24h
35.2	not assigned.unknown	potri.007g135200	Transcript	no original description	24h
35.2	not assigned.unknown	potri.007g136800	Transcript	no original description	24h
20.1.7	stress.biotic.PR-proteins	potri.007g143300	Transcript	highly similar to ( 519) AT5G36930 | Symbols: | disease resistance protein (TIR-NBS-LRR class), putative | chr5:14567771-14571916 REVERSEweakly similar to ( 120) loc_os11g12340 12011.m28760 protein disease resistance protein RPM1, putative, expressedNB-ARC TIR TIR no original description	24h
16.2	secondary metabolism.phenylpropanoids	potri.007g143500	Transcript	weakly similar to ( 146) AT3G26040 | Symbols: | transferase family protein | chr3:9519741-9521069 FORWARDTransferase no original description	24h
35.2	not assigned.unknown	potri.007g144300	Transcript	no original description	24h
35.2	not assigned.unknown	potri.008g005600	Transcript	no original description	24h
35.2	not assigned.unknown	potri.008g012900	Transcript	no original description	24h
29.5.7	protein.degradation.metalloprotease	potri.008g027700	Transcript	weakly similar to ( 155) AT1G59970 | Symbols: | matrixin family protein | chr1:22073601-22074683 FORWARDweakly similar to ( 112) MEP1_SOYBN Metalloendoproteinase 1 precursor (EC 3.4.24.-) (SMEP1) - Glycine max (Soybean)weakly similar to ( 153) loc_os02g50730 12002.m10107 protein metalloendoproteinase 1 precursor, putative, expressedZnMc_MMP Peptidase_M10 no original description	24h
35.2	not assigned.unknown	potri.008g065100	Transcript	no original description	24h
13.1.6.2.1	amino acid metabolism.synthesis.aromatic aa.phenylalanine and tyrosine.chorismate mutase	potri.008g092600	Transcript	moderately similar to ( 224) AT1G69370 | Symbols: CM3, cm-3 | CM3 (chorismate mutase 3); chorismate mutase | chr1:26080098-26081559 FORWARDweakly similar to ( 197) loc_os01g55870 12001.m11743 protein chorismate mutase, chloroplast precursor, putative, expressed no original description	24h
35.2	not assigned.unknown	potri.008g098100	Transcript	no original description	24h
35.2	not assigned.unknown	potri.008g116300	Transcript	no original description	24h
24	Biodegradation of Xenobiotics	potri.008g118400	Transcript	moderately similar to ( 352) AT1G68620 | Symbols: | hydrolase | chr1:25766018-25767028 FORWARDweakly similar to ( 130) GID1_ORYSA Gibberellin receptor GID1 (EC 3.-.-.-) (Gibberellin-insensitive dwarf protein 1) (Protein GIBBERELLIN INSENSITIVE DWARF1) - Oryza sativa (Rice)moderately similar to ( 363) loc_os03g15270 12003.m06964 protein prMC3, putative, expressedAbhydrolase_3 Aes no original descr…	24h
35.2	not assigned.unknown	potri.008g148700	Transcript	no original description	24h
35.2	not assigned.unknown	potri.008g156900	Transcript	no original description	24h
27.3.67	RNA.regulation of transcription.putative transcription regulator	potri.008g163600	Transcript	weakly similar to ( 106) AT4G14490 | Symbols: | forkhead-associated domain-containing protein / FHA domain-containing protein | chr4:8332414-8333574 REVERSE no original description	24h
35.2	not assigned.unknown	potri.009g004300	Transcript	no original description	24h
35.2	not assigned.unknown	potri.009g031600	Transcript	weakly similar to ( 112) AT5G24860 | Symbols: FPF1 | FPF1 (FLOWERING PROMOTING FACTOR 1) | chr5:8541822-8542154 FORWARDweakly similar to ( 110) loc_os01g15340 12001.m08132 protein FPF1, putative, expressed no original description	24h
27.3	RNA.regulation of transcription	potri.009g071200	Transcript	moderately similar to ( 228) AT5G01110 | Symbols: | pentatricopeptide (PPR) repeat-containing protein | chr5:42114-44303 REVERSEweakly similar to ( 140) RF1_ORYSA Rf1 protein, mitochondrial precursor (PPR protein) (Fertility restorer) (Restorer for CMS) - Oryza sativa (Rice)weakly similar to ( 196) loc_os03g06910 12003.m06208 protein rf1 protein, mitochondrial precursor, putative no original desc…	24h
20.1	stress.biotic	potri.009g091500	Transcript	weakly similar to ( 150) AT3G14470 | Symbols: | disease resistance protein (NBS-LRR class), putative | chr3:4857940-4861104 FORWARDweakly similar to ( 148) loc_os05g41290 12005.m08304 protein disease resistance RPP13-like protein 1, putative, expressed no original description	24h
35.2	not assigned.unknown	potri.009g104500	Transcript	no original description	24h
35.2	not assigned.unknown	potri.009g104800	Transcript	no original description	24h
26.3.2	misc.gluco-, galacto- and mannosidases.beta-galactosidase	potri.009g134400	Transcript	nearly identical (1103) AT2G16730 | Symbols: BGAL13 | BGAL13; beta-galactosidase | chr2:7261986-7266105 REVERSEhighly similar to ( 714) BGAL_ASPOF Beta-galactosidase precursor (EC 3.2.1.23) (Lactase) - Asparagus officinalis (Garden asparagus)highly similar to ( 976) loc_os08g43570 12008.m08331 protein beta-galactosidase precursor, putative, expressedGlyco_hydro_35 Gal_Lectin LacA no original desc…	24h
35.2	not assigned.unknown	potri.009g153700	Transcript	no original description	24h
35.2	not assigned.unknown	potri.009g164800	Transcript	no original description	24h
29.5.4	protein.degradation.aspartate protease	potri.010g003400	Transcript	highly similar to ( 552) AT1G62290 | Symbols: | aspartyl protease family protein | chr1:23010107-23012681 REVERSEhighly similar to ( 563) ASPRX_ORYSA Aspartic proteinase precursor (EC 3.4.23.-) - Oryza sativa (Rice)highly similar to ( 563) loc_os05g04630 12005.m27692 protein retrotransposon protein, putative, SINE subclass, expressedAsp no original description	24h
30.2.24	signalling.receptor kinases.S-locus glycoprotein like	potri.010g017800	Transcript	moderately similar to ( 471) AT4G27290 | Symbols: | ATP binding / protein kinase/ protein serine/threonine kinase/ protein tyrosine kinase/ sugar binding | chr4:13666281-13669202 FORWARDmoderately similar to ( 343) SLSG6_BRAOL S-locus-specific glycoprotein S6 precursor (SLSG-6) - Brassica oleracea (Wild cabbage)moderately similar to ( 348) loc_os03g35600 12003.m08696 protein serine/threonine-prot…	24h
30.2.17	signalling.receptor kinases.DUF 26	potri.010g017900	Transcript	highly similar to ( 839) AT4G27290 | Symbols: | ATP binding / protein kinase/ protein serine/threonine kinase/ protein tyrosine kinase/ sugar binding | chr4:13666281-13669202 FORWARDmoderately similar to ( 328) SLSG3_BRAOL S-locus-specific glycoprotein S13 precursor (SLSG-13) (Fragment) - Brassica oleracea (Wild cabbage)highly similar to ( 683) loc_os07g36544 12007.m07905 protein serine/threonine…	24h
30.2.24	signalling.receptor kinases.S-locus glycoprotein like	potri.010g017900	Transcript	highly similar to ( 839) AT4G27290 | Symbols: | ATP binding / protein kinase/ protein serine/threonine kinase/ protein tyrosine kinase/ sugar binding | chr4:13666281-13669202 FORWARDmoderately similar to ( 328) SLSG3_BRAOL S-locus-specific glycoprotein S13 precursor (SLSG-13) (Fragment) - Brassica oleracea (Wild cabbage)highly similar to ( 683) loc_os07g36544 12007.m07905 protein serine/threonine…	24h
35.2	not assigned.unknown	potri.010g050400	Transcript	weakly similar to ( 197) AT1G67790 | Symbols: | unknown protein | chr1:25417542-25420099 REVERSE no original description	24h
35.2	not assigned.unknown	potri.010g054700	Transcript	no original description	24h
35.2	not assigned.unknown	potri.010g085100	Transcript	no original description	24h
35.2	not assigned.unknown	potri.010g091300	Transcript	no original description	24h
35.2	not assigned.unknown	potri.010g102800	Transcript	no original description	24h
35.2	not assigned.unknown	potri.010g126100	Transcript	no original description	24h
35.2	not assigned.unknown	potri.010g131300	Transcript	moderately similar to ( 239) AT3G21360 | Symbols: | electron carrier/ oxidoreductase | chr3:7522865-7524036 FORWARDmoderately similar to ( 452) loc_os08g29510 12008.m06955 protein syrP-like protein, putative no original description	24h
35.2	not assigned.unknown	potri.010g136900	Transcript	moderately similar to ( 454) AT3G30380 | Symbols: | INVOLVED IN: biological_process unknown; LOCATED IN: cellular_component unknown; EXPRESSED IN: 21 plant structures; EXPRESSED DURING: 12 growth stages; CONTAINS InterPro DOMAIN/s: Alpha/beta hydrolase fold-1 (InterPro:IPR000073); BEST Arabidopsis thaliana protein match is: unknown protein (TAIR:AT3G01690.1). | chr3:11974424-11976571 FORWARDmoder…	24h
35.2	not assigned.unknown	potri.010g164000	Transcript	no original description	24h
35.2	not assigned.unknown	potri.010g205100	Transcript	weakly similar to ( 143) AT2G16050 | Symbols: | FUNCTIONS IN: molecular_function unknown; INVOLVED IN: biological_process unknown; LOCATED IN: cellular_component unknown; CONTAINS InterPro DOMAIN/s: DC1 (InterPro:IPR004146); BEST Arabidopsis thaliana protein match is: DC1 domain-containing protein (TAIR:AT1G20990.1); Has 719 Blast hits to 448 proteins in 12 species: Archae - 0; Bacteria - 0; Meta…	24h
35.2	not assigned.unknown	potri.010g205600	Transcript	no original description	24h
30.11	signalling.light	potri.010g247300	Transcript	moderately similar to ( 291) AT2G27110 | Symbols: FRS3 | FRS3 (FAR1-related sequence 3); zinc ion binding | chr2:11576969-11580259 REVERSEweakly similar to ( 173) loc_os03g45300 12003.m09559 protein transposon protein, putative, unclassified, expressed no original description	24h
35.2	not assigned.unknown	potri.010g252600	Transcript	no original description	24h
35.2	not assigned.unknown	potri.011g005300	Transcript	no original description	24h
35.2	not assigned.unknown	potri.011g014300	Transcript	very weakly similar to (82.4) AT4G04670 | Symbols: | Met-10+ like family protein / kelch repeat-containing protein | chr4:2367603-2371990 FORWARD no original description	24h
35.2	not assigned.unknown	potri.011g014500	Transcript	no original description	24h
20.1.7	stress.biotic.PR-proteins	potri.011g014900	Transcript	weakly similar to ( 139) AT5G36930 | Symbols: | disease resistance protein (TIR-NBS-LRR class), putative | chr5:14567771-14571916 REVERSETIR TIR no original description	24h
31.1	cell.organisation	potri.011g015700	Transcript	weakly similar to ( 148) AT3G18670 | Symbols: | ankyrin repeat family protein | chr3:6424135-6426471 REVERSE no original description	24h
19.99	tetrapyrrole synthesis.unspecified	potri.011g027100	Transcript	weakly similar to ( 163) AT3G02280 | Symbols: | flavodoxin family protein | chr3:453646-457659 FORWARDweakly similar to ( 158) loc_os01g53250 12001.m11494 protein NADPH reductase TAH18, putative, expressedCysJ PRK06214 cysJ no original description	24h
30.2.17	signalling.receptor kinases.DUF 26	potri.011g035700	Transcript	highly similar to ( 558) AT1G11340 | Symbols: | S-locus lectin protein kinase family protein | chr1:3814116-3817420 REVERSEmoderately similar to ( 258) SLSG3_BRAOL S-locus-specific glycoprotein S13 precursor (SLSG-13) (Fragment) - Brassica oleracea (Wild cabbage)moderately similar to ( 450) loc_os04g54070 12004.m10299 protein receptor-like kinase, putative, expressedTyrKc Pkinase_Tyr PTKc S_TKc S…	24h
30.2.24	signalling.receptor kinases.S-locus glycoprotein like	potri.011g035700	Transcript	highly similar to ( 558) AT1G11340 | Symbols: | S-locus lectin protein kinase family protein | chr1:3814116-3817420 REVERSEmoderately similar to ( 258) SLSG3_BRAOL S-locus-specific glycoprotein S13 precursor (SLSG-13) (Fragment) - Brassica oleracea (Wild cabbage)moderately similar to ( 450) loc_os04g54070 12004.m10299 protein receptor-like kinase, putative, expressedTyrKc Pkinase_Tyr PTKc S_TKc S…	24h
30.2.24	signalling.receptor kinases.S-locus glycoprotein like	potri.011g038300	Transcript	moderately similar to ( 342) AT1G11330 | Symbols: | S-locus lectin protein kinase family protein | chr1:3810372-3813416 FORWARDmoderately similar to ( 227) SLSG3_BRAOL S-locus-specific glycoprotein S13 precursor (SLSG-13) (Fragment) - Brassica oleracea (Wild cabbage)moderately similar to ( 242) loc_os01g65010 12001.m12615 protein serine/threonine-protein kinase receptor precursor, putativeS_locus…	24h
27.3.67	RNA.regulation of transcription.putative transcription regulator	potri.011g051700	Transcript	weakly similar to ( 169) AT2G20710 | Symbols: | pentatricopeptide (PPR) repeat-containing protein | chr2:8926535-8927722 FORWARDweakly similar to ( 160) loc_os07g40750 12007.m08315 protein tetratricopeptide-like helical, putative, expressed no original description	24h
27.3.6	RNA.regulation of transcription.bHLH,Basic Helix-Loop-Helix family	potri.011g053400	Transcript	weakly similar to ( 144) AT4G20970 | Symbols: | basic helix-loop-helix (bHLH) family protein | chr4:11215259-11216212 FORWARDvery weakly similar to (85.9) loc_os01g01870 12001.m06830 protein helix-loop-helix DNA-binding domain containing protein, expressed no original description	24h
35.2	not assigned.unknown	potri.011g068400	Transcript	no original description	24h
35.2	not assigned.unknown	potri.011g099300	Transcript	no original description	24h
35.2	not assigned.unknown	potri.011g102300	Transcript	no original description	24h
35.2	not assigned.unknown	potri.011g103300	Transcript	no original description	24h
35.2	not assigned.unknown	potri.011g118300	Transcript	no original description	24h
31.1	cell.organisation	potri.011g120400	Transcript	very weakly similar to (98.2) AT1G23220 | Symbols: | dynein light chain type 1 family protein | chr1:8242614-8244136 FORWARDvery weakly similar to (92.8) loc_os04g38880 12004.m08877 protein microtubule motor, putative, expressed no original description	24h
30.2.17	signalling.receptor kinases.DUF 26	potri.011g129300	Transcript	highly similar to ( 694) AT4G27290 | Symbols: | ATP binding / protein kinase/ protein serine/threonine kinase/ protein tyrosine kinase/ sugar binding | chr4:13666281-13669202 FORWARDmoderately similar to ( 319) SLSG6_BRAOL S-locus-specific glycoprotein S6 precursor (SLSG-6) - Brassica oleracea (Wild cabbage)highly similar to ( 622) loc_os07g36544 12007.m07905 protein serine/threonine-protein kina…	24h
30.2.24	signalling.receptor kinases.S-locus glycoprotein like	potri.011g129300	Transcript	highly similar to ( 694) AT4G27290 | Symbols: | ATP binding / protein kinase/ protein serine/threonine kinase/ protein tyrosine kinase/ sugar binding | chr4:13666281-13669202 FORWARDmoderately similar to ( 319) SLSG6_BRAOL S-locus-specific glycoprotein S6 precursor (SLSG-6) - Brassica oleracea (Wild cabbage)highly similar to ( 622) loc_os07g36544 12007.m07905 protein serine/threonine-protein kina…	24h
35.2	not assigned.unknown	potri.011g133600	Transcript	no original description	24h
10.2	cell wall.cellulose synthesis	potri.011g152300	Transcript	very weakly similar to (82.0) loc_os06g02180 12006.m04952 protein CSLD2 - cellulose synthase-like family D, expressed no original description	24h
26.8	misc.nitrilases, *nitrile lyases, berberine bridge enzymes, reticuline oxidases, troponine reductases	potri.011g160700	Transcript	highly similar to ( 625) AT1G30760 | Symbols: | FAD-binding domain-containing protein | chr1:10918321-10920441 FORWARDmoderately similar to ( 452) loc_os06g35550 12006.m08092 protein retrotransposon protein, putative, Ty1-copia subclass, expressedGlcD FAD_binding_4 no original description	24h
20.2.99	stress.abiotic.unspecified	potri.011g162600	Transcript	weakly similar to ( 186) AT3G05950 | Symbols: | germin-like protein, putative | chr3:1781130-1781964 REVERSEweakly similar to ( 150) GER2_WHEAT Oxalate oxidase GF-2.8 precursor (EC 1.2.3.4) (Germin GF-2.8) - Triticum aestivum (Wheat)moderately similar to ( 209) loc_os02g29000 12002.m08044 protein germin-like protein subfamily 1 member 11 precursor, putativeCupin_1 no original description	24h
35.2	not assigned.unknown	potri.012g009500	Transcript	no original description	24h
30.2.11	signalling.receptor kinases.leucine rich repeat XI	potri.012g009900	Transcript	moderately similar to ( 347) AT1G45616 | Symbols: AtRLP6 | AtRLP6 (Receptor Like Protein 6); protein binding | chr1:17183550-17186534 REVERSEweakly similar to ( 179) PSKR_DAUCA Phytosulfokine receptor precursor (EC 2.7.11.1) (Phytosulfokine LRR receptor kinase) - Daucus carota (Carrot)moderately similar to ( 337) loc_os12g12010 12012.m05176 protein verticillium wilt disease resistance protein pre…	24h
35.2	not assigned.unknown	potri.012g012100	Transcript	no original description	24h
35.2	not assigned.unknown	potri.012g016700	Transcript	no original description	24h
35.2	not assigned.unknown	potri.012g023000	Transcript	no original description	24h
3.5	minor CHO metabolism.others	potri.012g023800	Transcript	very weakly similar to (93.2) AT5G53580 | Symbols: | aldo/keto reductase family protein | chr5:21765215-21766919 REVERSEvery weakly similar to (89.7) loc_os10g37330 12010.m06526 protein aldo-keto reductase/ oxidoreductase, putative, expressed no original description	24h
29.2.1.1.1.1.530	protein.synthesis.ribosomal protein.prokaryotic.chloroplast.30S subunit.S30A	potri.012g025200	Transcript	very weakly similar to (99.8) AT5G24490 | Symbols: | 30S ribosomal protein, putative | chr5:8365690-8367178 FORWARDvery weakly similar to (98.2) RR30_SPIOL Plastid-specific 30S ribosomal protein 1, chloroplast precursor (PSRP-1) (CS-S5) (CS5) (S22) (Ribosomal protein 1) - Spinacia oleracea (Spinach) no original description	24h
29.2.1.1.1.1.530	protein.synthesis.ribosomal protein.prokaryotic.chloroplast.30S subunit.S30A	potri.012g025600	Transcript	very weakly similar to (90.5) AT5G24490 | Symbols: | 30S ribosomal protein, putative | chr5:8365690-8367178 FORWARDvery weakly similar to (88.2) RR30_SPIOL Plastid-specific 30S ribosomal protein 1, chloroplast precursor (PSRP-1) (CS-S5) (CS5) (S22) (Ribosomal protein 1) - Spinacia oleracea (Spinach) no original description	24h
35.2	not assigned.unknown	potri.012g025600	Transcript	no original description	24h
30.2.11	signalling.receptor kinases.leucine rich repeat XI	potri.012g025700	Transcript	moderately similar to ( 283) AT3G28890 | Symbols: AtRLP43 | AtRLP43 (Receptor Like Protein 43); kinase/ protein binding | chr3:10896706-10898841 REVERSEweakly similar to ( 167) PSKR_DAUCA Phytosulfokine receptor precursor (EC 2.7.11.1) (Phytosulfokine LRR receptor kinase) - Daucus carota (Carrot)moderately similar to ( 270) loc_os01g06890 12001.m07317 protein protein kinase/ protein binding prote…	24h
35.2	not assigned.unknown	potri.012g028100	Transcript	no original description	24h
35.2	not assigned.unknown	potri.012g042000	Transcript	no original description	24h
11.1.7	lipid metabolism.FA synthesis and FA elongation.ACP thioesterase	potri.012g051400	Transcript	moderately similar to ( 286) AT1G08510 | Symbols: FATB | FATB (fatty acyl-ACP thioesterases B); acyl carrier/ acyl-[acyl-carrier-protein] hydrolase | chr1:2691546-2693409 REVERSEmoderately similar to ( 290) FATB_GOSHI Myristoyl-acyl carrier protein thioesterase, chloroplast precursor (EC 3.1.2.-) (16:0-acyl-carrier protein thioesterase) (16:0-ACP thioesterase) (Acyl-[acyl-carrier-protein] hydrola…	24h
35.2	not assigned.unknown	potri.012g057800	Transcript	no original description	24h
35.2	not assigned.unknown	potri.012g104300	Transcript	very weakly similar to (93.6) AT4G25040 | Symbols: | integral membrane family protein | chr4:12868320-12869319 FORWARDDUF588 no original description	24h
21.1	redox.thioredoxin	potri.012g109700	Transcript	weakly similar to ( 123) AT5G51010 | Symbols: | rubredoxin family protein | chr5:20744615-20745344 FORWARDweakly similar to ( 108) loc_os11g32500 12011.m07151 protein rubredoxin family protein, expressed no original description	24h
35.2	not assigned.unknown	potri.012g109700	Transcript	no original description	24h
35.2	not assigned.unknown	potri.012g111700	Transcript	no original description	24h
35.2	not assigned.unknown	potri.012g120300	Transcript	weakly similar to ( 127) AT1G10155 | Symbols: ATPP2-A10 | ATPP2-A10 (PHLOEM PROTEIN 2-A10) | chr1:3327637-3328448 REVERSE no original description	24h
33.99	development.unspecified	potri.012g130800	Transcript	weakly similar to ( 177) AT5G62200 | Symbols: | embryo-specific protein-related | chr5:24984463-24985674 REVERSEweakly similar to ( 102) loc_os01g07780 12001.m07405 protein lipase/lipooxygenase, PLAT/LH2, putative, expressedATS3 no original description	24h
35.2	not assigned.unknown	potri.012g138000	Transcript	no original description	24h
35.2	not assigned.unknown	potri.013g019700	Transcript	no original description	24h
20.1.7	stress.biotic.PR-proteins	potri.013g097100	Transcript	weakly similar to ( 144) AT4G12010 | Symbols: | disease resistance protein (TIR-NBS-LRR class), putative | chr4:7197325-7201393 REVERSE no original description	24h
20.1.7	stress.biotic.PR-proteins	potri.013g098100	Transcript	weakly similar to ( 162) AT5G36930 | Symbols: | disease resistance protein (TIR-NBS-LRR class), putative | chr5:14567771-14571916 REVERSETIR TIR no original description	24h
35.2	not assigned.unknown	potri.013g158900	Transcript	no original description	24h
35.2	not assigned.unknown	potri.014g007800	Transcript	no original description	24h
31.4	cell.vesicle transport	potri.014g015500	Transcript	moderately similar to ( 244) AT4G31540 | Symbols: ATEXO70G1 | ATEXO70G1 (exocyst subunit EXO70 family protein G1); protein binding | chr4:15284739-15286802 REVERSEmoderately similar to ( 348) loc_os08g40840 12008.m08063 protein exo70 exocyst complex subunit family proteinExo70 no original description	24h
35.2	not assigned.unknown	potri.014g065800	Transcript	no original description	24h
16.8.3	secondary metabolism.flavonoids.dihydroflavonols	potri.014g095900	Transcript	weakly similar to ( 157) AT4G01070 | Symbols: GT72B1, UGT72B1 | GT72B1; UDP-glucosyltransferase/ UDP-glycosyltransferase/ transferase, transferring glycosyl groups | chr4:461858-463300 REVERSEweakly similar to ( 124) loc_os01g43280 12001.m10591 protein hydroquinone glucosyltransferase, putative, expressed no original description	24h
27.3.21	RNA.regulation of transcription.GRAS transcription factor family	potri.014g120000	Transcript	weakly similar to ( 191) AT3G03450 | Symbols: RGL2 | RGL2 (RGA-LIKE 2); transcription factor | chr3:819636-821279 REVERSEweakly similar to ( 176) GAI1_VITVI DELLA protein GAI1 (Gibberellic acid-insensitive mutant protein 1) (VvGAI1) - Vitis vinifera (Grape)weakly similar to ( 159) loc_os11g31100 12011.m07015 protein SCARECROW, putativeGRAS no original description	24h
27.3.5	RNA.regulation of transcription.ARR	potri.014g125400	Transcript	weakly similar to ( 105) AT4G16110 | Symbols: ARR2 | ARR2 (ARABIDOPSIS RESPONSE REGULATOR 2); transcription factor/ two-component response regulator | chr4:9112979-9115785 FORWARDweakly similar to ( 108) loc_os03g12350 12003.m101249 protein two-component response regulator ARR1, putative, expressed no original description	24h
35.2	not assigned.unknown	potri.014g181900	Transcript	no original description	24h
35.2	not assigned.unknown	potri.015g025700	Transcript	no original description	24h
35.2	not assigned.unknown	potri.015g029900	Transcript	no original description	24h
35.2	not assigned.unknown	potri.015g032300	Transcript	no original description	24h
35.2	not assigned.unknown	potri.015g057900	Transcript	no original description	24h
35.2	not assigned.unknown	potri.015g070800	Transcript	no original description	24h
35.2	not assigned.unknown	potri.015g077000	Transcript	no original description	24h
35.2	not assigned.unknown	potri.015g108000	Transcript	weakly similar to ( 117) AT5G45470 | Symbols: | unknown protein | chr5:18422164-18424764 REVERSEweakly similar to ( 186) loc_os01g58500 12001.m11992 protein expressed protein no original description	24h
35.2	not assigned.unknown	potri.015g110600	Transcript	moderately similar to ( 297) AT1G28710 | Symbols: | unknown protein | chr1:10086850-10087766 REVERSEmoderately similar to ( 214) loc_os03g52160 12003.m10193 protein regulatory protein, putative, expressed no original description	24h
35.2	not assigned.unknown	potri.015g115100	Transcript	weakly similar to ( 140) AT5G45540 | Symbols: | unknown protein | chr5:18458294-18460705 REVERSEweakly similar to ( 193) loc_os01g72380 12001.m13273 protein expressed protein no original description	24h
35.2	not assigned.unknown	potri.015g116000	Transcript	weakly similar to ( 155) AT5G45540 | Symbols: | unknown protein | chr5:18458294-18460705 REVERSEweakly similar to ( 157) loc_os01g72380 12001.m13273 protein expressed protein no original description	24h
35.2	not assigned.unknown	potri.015g116600	Transcript	weakly similar to ( 165) AT5G45540 | Symbols: | unknown protein | chr5:18458294-18460705 REVERSEmoderately similar to ( 245) loc_os11g42080 12011.m08044 protein expressed protein no original description	24h
35.2	not assigned.unknown	potri.015g137400	Transcript	no original description	24h
35.2	not assigned.unknown	potri.015g142300	Transcript	no original description	24h
26.7	misc.oxidases - copper, flavone etc	potri.016g003300	Transcript	moderately similar to ( 441) AT1G21430 | Symbols: YUC11 | YUC11; FAD binding / NADP or NADPH binding / flavin-containing monooxygenase/ monooxygenase/ oxidoreductase | chr1:7500845-7502186 FORWARDmoderately similar to ( 420) loc_os11g10170 12011.m05214 protein disulfide oxidoreductase/ monooxygenase/ oxidoreductase, putativeTrkA FMO-like no original description	24h
29.4	protein.postranslational modification	potri.016g012800	Transcript	moderately similar to ( 450) AT4G19110 | Symbols: | protein kinase, putative | chr4:10454770-10457032 REVERSEmoderately similar to ( 217) KC47_ORYSA CDC2+/CDC28-related protein kinase R2 (EC 2.7.11.22) - Oryza sativa (Rice)moderately similar to ( 437) loc_os06g02550 12006.m31959 protein serine/threonine-protein kinase MAK, putative, expressedS_TKc S_TKc Pkinase Pkinase_Tyr TyrKc PTKc SPS1 PTKc_Te…	24h
30.2.11	signalling.receptor kinases.leucine rich repeat XI	potri.016g030000	Transcript	weakly similar to ( 101) AT3G47580 | Symbols: | leucine-rich repeat transmembrane protein kinase, putative | chr3:17532687-17535810 FORWARDvery weakly similar to (80.1) RPK1_IPONI Receptor-like protein kinase precursor (EC 2.7.11.1) - Ipomoea nil (Japanese morning glory) (Pharbitis nil)weakly similar to ( 169) loc_os11g47030 12011.m08483 protein receptor-like protein kinase precursor, putative no…	24h
34.14	transport.unspecified cations	potri.016g039000	Transcript	highly similar to ( 502) AT1G16390 | Symbols: ATOCT3 | ATOCT3 (ARABIDOPSIS THALIANA ORGANIC CATION/CARNITINE TRANSPORTER 3); carbohydrate transmembrane transporter/ sugar:hydrogen symporter | chr1:5602921-5604477 FORWARDmoderately similar to ( 371) loc_os07g37510 12007.m08001 protein carbohydrate transporter/ sugar porter, putativeSugar_tr no original description	24h
34.99	transport.misc	potri.016g039000	Transcript	highly similar to ( 502) AT1G16390 | Symbols: ATOCT3 | ATOCT3 (ARABIDOPSIS THALIANA ORGANIC CATION/CARNITINE TRANSPORTER 3); carbohydrate transmembrane transporter/ sugar:hydrogen symporter | chr1:5602921-5604477 FORWARDmoderately similar to ( 371) loc_os07g37510 12007.m08001 protein carbohydrate transporter/ sugar porter, putativeSugar_tr no original description	24h
26.10	misc.cytochrome P450	potri.016g049800	Transcript	highly similar to ( 535) AT5G06900 | Symbols: CYP93D1 | CYP93D1; electron carrier/ heme binding / iron ion binding / monooxygenase/ oxygen binding | chr5:2136160-2137925 REVERSEhighly similar to ( 652) C93A1_SOYBN Cytochrome P450 93A1 (EC 1.14.-.-) - Glycine max (Soybean)highly similar to ( 551) loc_os06g41070 12006.m08642 protein cytochrome P450 93A1, putative, expressedp450 CypX no original des…	24h
27.3.99	RNA.regulation of transcription.unclassified	potri.016g057900	Transcript	weakly similar to ( 144) AT2G27660 | Symbols: | DC1 domain-containing protein | chr2:11798694-11800850 REVERSE no original description	24h
35.2	not assigned.unknown	potri.016g065100	Transcript	no original description	24h
35.2	not assigned.unknown	potri.016g065800	Transcript	no original description	24h
34.3	transport.amino acids	potri.016g100300	Transcript	highly similar to ( 541) AT5G02180 | Symbols: | amino acid transporter family protein | chr5:431034-433544 FORWARDmoderately similar to ( 434) loc_os02g01100 12002.m100064 protein amino acid permease, putative, expressedAa_trans SdaC no original description	24h
29.6	protein.folding	potri.016g109800	Transcript	weakly similar to ( 117) AT2G38000 | Symbols: | chaperone protein dnaJ-related | chr2:15903315-15905276 REVERSEweakly similar to ( 120) loc_os05g25210 12005.m06814 protein expressed protein no original description	24h
35.2	not assigned.unknown	potri.016g111300	Transcript	no original description	24h
35.2	not assigned.unknown	potri.016g111500	Transcript	no original description	24h
35.2	not assigned.unknown	potri.016g129200	Transcript	no original description	24h
10.6.3	cell wall.degradation.pectate lyases and polygalacturonases	potri.017g006200	Transcript	moderately similar to ( 476) AT3G59850 | Symbols: | polygalacturonase, putative / pectinase, putative | chr3:22109343-22111566 REVERSEmoderately similar to ( 494) PGLR_PRUPE Polygalacturonase precursor (EC 3.2.1.15) (PG) (Pectinase) - Prunus persica (Peach)moderately similar to ( 394) loc_os01g43490 12001.m10611 protein polygalacturonase precursor, putative, expressedGlyco_hydro_28 PGU1 no origin…	24h
20.1	stress.biotic	potri.017g015300	Transcript	highly similar to ( 558) AT3G14470 | Symbols: | disease resistance protein (NBS-LRR class), putative | chr3:4857940-4861104 FORWARDmoderately similar to ( 460) loc_os05g41290 12005.m08304 protein disease resistance RPP13-like protein 1, putative, expressedNB-ARC no original description	24h
35.2	not assigned.unknown	potri.017g022400	Transcript	no original description	24h
35.2	not assigned.unknown	potri.017g096100	Transcript	no original description	24h
35.2	not assigned.unknown	potri.017g121400	Transcript	no original description	24h
35.2	not assigned.unknown	potri.017g148500	Transcript	no original description	24h
27.3.34	RNA.regulation of transcription.Orphan family	potri.017g150200	Transcript	weakly similar to ( 127) AT1G48380 | Symbols: RHL1, HYP7 | RHL1 (ROOT HAIRLESS 1); DNA binding / protein binding | chr1:17877637-17879203 REVERSEvery weakly similar to (90.1) loc_os07g07580 12007.m05217 protein ROOT HAIRLESS 1, putative, expressed no original description	24h
33.99	development.unspecified	potri.017g150200	Transcript	weakly similar to ( 127) AT1G48380 | Symbols: RHL1, HYP7 | RHL1 (ROOT HAIRLESS 1); DNA binding / protein binding | chr1:17877637-17879203 REVERSEvery weakly similar to (90.1) loc_os07g07580 12007.m05217 protein ROOT HAIRLESS 1, putative, expressed no original description	24h
8.1.9	TCA / org transformation.TCA.malate DH	potri.017g152100	Transcript	weakly similar to ( 169) AT3G15020 | Symbols: | malate dehydrogenase (NAD), mitochondrial, putative | chr3:5056139-5057865 FORWARDweakly similar to ( 170) MDHM_FRAAN Malate dehydrogenase, mitochondrial precursor (EC 1.1.1.37) - Fragaria ananassa (Strawberry)weakly similar to ( 171) loc_os05g49880 12005.m27985 protein malate dehydrogenase, mitochondrial precursor, putative, expressedMDH_glycosomal…	24h
30.1	signalling.in sugar and nutrient physiology	potri.018g011800	Transcript	highly similar to ( 802) AT2G24720 | Symbols: ATGLR2.2, GLR2.2 | ATGLR2.2; intracellular ligand-gated ion channel | chr2:10522783-10525840 REVERSEmoderately similar to ( 454) GLR31_ORYSA Glutamate receptor 3.1 precursor (Ligand-gated ion channel 3.1) - Oryza sativa (Rice)highly similar to ( 721) loc_os09g25960 12009.m05748 protein glutamate receptor 2.7 precursor, putativeLig_chan ANF_receptor Li…	24h
35.2	not assigned.unknown	potri.018g027400	Transcript	no original description	24h
35.2	not assigned.unknown	potri.018g034000	Transcript	no original description	24h
35.2	not assigned.unknown	potri.018g038800	Transcript	no original description	24h
27.3.25	RNA.regulation of transcription.MYB domain transcription factor family	potri.018g049600	Transcript	weakly similar to ( 192) AT2G16720 | Symbols: MYB7, ATMYB7, ATY49 | MYB7 (MYB DOMAIN PROTEIN 7); DNA binding / transcription factor | chr2:7255669-7256550 REVERSEmoderately similar to ( 201) MYBC_MAIZE Anthocyanin regulatory C1 protein - Zea mays (Maize)moderately similar to ( 209) loc_os03g29614 12003.m08231 protein anthocyanin regulatory C1 protein, putative, expressed no original description	24h
35.2	not assigned.unknown	potri.018g054200	Transcript	no original description	24h
35.2	not assigned.unknown	potri.018g059500	Transcript	no original description	24h
26.28	misc.GDSL-motif lipase	potri.018g088800	Transcript	moderately similar to ( 288) AT1G29660 | Symbols: | GDSL-motif lipase/hydrolase family protein | chr1:10371955-10373624 FORWARDweakly similar to ( 126) APG_BRANA Anter-specific proline-rich protein APG (Protein CEX) (Fragment) - Brassica napus (Rape)moderately similar to ( 301) loc_os01g54470 12001.m11611 protein anther-specific proline-rich protein APG, putative, expressedSGNH_plant_lipase_like …	24h
30.2.17	signalling.receptor kinases.DUF 26	potri.018g132900	Transcript	moderately similar to ( 334) AT1G56140 | Symbols: | leucine-rich repeat family protein / protein kinase family protein | chr1:21001708-21007725 REVERSEmoderately similar to ( 224) NORK_MEDTR Nodulation receptor kinase precursor (EC 2.7.11.1) (Does not make infections protein 2) (Symbiosis receptor-like kinase) (MtSYMRK) - Medicago truncatula (Barrel medic)moderately similar to ( 444) loc_os04g563…	24h
35.2	not assigned.unknown	potri.018g137700	Transcript	no original description	24h
34.16	transport.ABC transporters and multidrug resistance systems	potri.018g141300	Transcript	nearly identical (1191) AT3G28345 | Symbols: | ABC transporter family protein | chr3:10593921-10598775 REVERSEnearly identical (1186) MDR_ORYSA Putative multidrug resistance protein (P-glycoprotein) - Oryza sativa (Rice)nearly identical (1186) loc_os02g09720 12002.m06269 protein multidrug resistance protein 13, putative, expressedMdlB ABC_MTABC3_MDL1_MDL2 SunT PRK11176 ABCC_MsbA ABCC_ATM1_transpo…	24h
26.4	misc.beta 1,3 glucan hydrolases	potri.019g007800	Transcript	weakly similar to ( 146) AT4G05430 | Symbols: | FUNCTIONS IN: molecular_function unknown; INVOLVED IN: biological_process unknown; LOCATED IN: cellular_component unknown; CONTAINS InterPro DOMAIN/s: X8 (InterPro:IPR012946); BEST Arabidopsis thaliana protein match is: glucan endo-1,3-beta-glucosidase-related (TAIR:AT1G09460.1); Has 776 Blast hits to 740 proteins in 35 species: Archae - 0; Bacteria…	24h
31.1	cell.organisation	potri.019g013800	Transcript	nearly identical (2180) AT1G54560 | Symbols: XIE, ATXIE | XIE; motor/ protein binding | chr1:20371649-20379745 REVERSEnearly identical (2126) loc_os06g29350 12006.m07479 protein XIE, putative, expressedMYSc_type_XI MYSc COG5022 MYSc Myosin_head MYSc_type_V MYSc_type_II MYSc_type_I MYSc_type_VII MYSc_type_VIII MYSc_type_VI MYSc_type_XV MYSc_type_IX MYSc_type_III MYSc_type_XVIII DIL no original des…	24h
23.2	nucleotide metabolism.degradation	potri.019g031100	Transcript	very weakly similar to (99.0) AT3G04080 | Symbols: ATAPY1 | ATAPY1 (APYRASE 1); ATPase/ calmodulin binding / nucleotide diphosphatase | chr3:1068068-1070917 REVERSEvery weakly similar to (91.7) APY_SOLTU Apyrase precursor (EC 3.6.1.5) (ATP-diphosphatase) (Adenosine diphosphatase) (ADPase) (ATP-diphosphohydrolase) - Solanum tuberosum (Potato)very weakly similar to (94.7) loc_os03g21120 12003.m0751…	24h
35.2	not assigned.unknown	potri.019g035900	Transcript	no original description	24h
35.2	not assigned.unknown	potri.019g065800	Transcript	no original description	24h
35.2	not assigned.unknown	potri.019g074500	Transcript	no original description	24h
35.2	not assigned.unknown	potri.019g098300	Transcript	very weakly similar to (90.5) AT5G49960 | Symbols: | binding / catalytic | chr5:20324173-20327687 REVERSEweakly similar to ( 127) CASTO_LOTJA Putative ion channel CASTOR, chloroplast precursor - Lotus japonicusweakly similar to ( 114) loc_os03g62650 12003.m35517 protein ion channel DMI1-like, chloroplast precursor, putative, expressed no original description	24h
31.1	cell.organisation	potri.019g108200	Transcript	weakly similar to ( 110) AT4G03500 | Symbols: | ankyrin repeat family protein | chr4:1553453-1556571 FORWARDweakly similar to ( 131) loc_os07g09530 12007.m05408 protein protein binding protein, putativeANK no original description	24h
15.2	metal handling.binding, chelation and storage	potri.019g115600	Transcript	weakly similar to ( 106) AT1G06330 | Symbols: | copper-binding family protein | chr1:1931671-1932266 REVERSEvery weakly similar to (87.4) loc_os01g55320 12001.m11691 protein copper ion binding protein, putative, expressed no original description	24h
35.2	not assigned.unknown	potri.019g119100	Transcript	very weakly similar to (82.0) AT1G15030 | Symbols: | Encodes a Cysteine-rich peptide (CRP) family protein | chr1:5177895-5179853 FORWARDmoderately similar to ( 210) loc_os04g57870 12004.m10671 protein expressed proteinDUF789 no original description	24h
10.5.1.1	cell wall.cell wall proteins.AGPs.AGP	potri.019g122600	Transcript	weakly similar to ( 153) AT5G60490 | Symbols: FLA12 | FLA12 | chr5:24325916-24326665 REVERSEweakly similar to ( 126) loc_os01g06580 12001.m07288 protein fasciclin-like arabinogalactan protein 7 precursor, putative, expressed no original description	24h
20.2.99	stress.abiotic.unspecified	potri.019g128200	Transcript	weakly similar to ( 108) AT2G30370 | Symbols: | allergen-related | chr2:12940577-12942167 REVERSEweakly similar to ( 103) loc_os01g60900 12001.m12218 protein expressed protein no original description	24h
35.2	not assigned.unknown	potri.t003700	Transcript	no original description	24h
20.1	stress.biotic	potri.t004800	Transcript	weakly similar to ( 194) AT5G14930 | Symbols: SAG101 | SAG101 (SENESCENCE-ASSOCIATED GENE 101); carboxylesterase/ triacylglycerol lipase | chr5:4828754-4830165 FORWARDweakly similar to ( 132) loc_os09g22450 12009.m05451 protein EDS1-like protein, putative, expressed no original description	24h
20.1.7	stress.biotic.PR-proteins	potri.t005400	Transcript	weakly similar to ( 157) AT5G36930 | Symbols: | disease resistance protein (TIR-NBS-LRR class), putative | chr5:14567771-14571916 REVERSEvery weakly similar to (81.3) loc_os07g37950 12007.m08044 protein transmembrane receptor, putative, expressedTIR TIR no original description	24h
17.3.1.2.99	hormone metabolism.brassinosteroid.synthesis-degradation.sterols.other	potri.t028600	Transcript	weakly similar to ( 142) AT1G58440 | Symbols: XF1, SQE1 | XF1; squalene monooxygenase | chr1:21714094-21717246 REVERSEweakly similar to ( 154) ERG1_PANGI Squalene monooxygenase (EC 1.14.99.7) (Squalene epoxidase) (SE) - Panax ginseng (Korean ginseng)weakly similar to ( 156) loc_os03g12910 12003.m101256 protein squalene monooxygenase, putative, expressedSE no original description	24h
20.1	stress.biotic	potri.t029000	Transcript	moderately similar to ( 300) AT4G27220 | Symbols: | disease resistance protein (NBS-LRR class), putative | chr4:13633953-13636712 REVERSEmoderately similar to ( 260) loc_os01g72680 12001.m13302 protein disease resistance protein RPS2, putativeNB-ARC no original description	24h
35.2	not assigned.unknown	potri.t029000	Transcript	no original description	24h
35.2	not assigned.unknown	potri.t041800	Transcript	no original description	24h
20.1.7	stress.biotic.PR-proteins	potri.t044500	Transcript	weakly similar to ( 167) AT4G27190 | Symbols: | disease resistance protein (NBS-LRR class), putative | chr4:13620977-13623934 REVERSEweakly similar to ( 139) loc_os01g72680 12001.m13302 protein disease resistance protein RPS2, putativeNB-ARC no original description	24h
35.2	not assigned.unknown	potri.t048100	Transcript	no original description	24h
20.1.7	stress.biotic.PR-proteins	potri.t050300	Transcript	weakly similar to ( 117) AT5G17680 | Symbols: | disease resistance protein (TIR-NBS-LRR class), putative | chr5:5822999-5827153 FORWARDvery weakly similar to (86.3) loc_os01g15580 12001.m08156 protein disease resistance protein RGA2, putative, expressed no original description	24h
35.2	not assigned.unknown	potri.t051500	Transcript	no original description	24h
33.1	development.storage proteins	potri.t051600	Transcript	moderately similar to ( 243) AT2G26560 | Symbols: PLP2, PLA IIA, PLA2A | PLA2A (PHOSPHOLIPASE A 2A); lipase/ nutrient reservoir | chr2:11293912-11295708 REVERSEweakly similar to ( 167) PAT1_SOLTU Patatin B1 precursor (Potato tuber protein) (Fragment) - Solanum tuberosum (Potato)moderately similar to ( 239) loc_os08g37250 12008.m07711 protein patatin class 1 precursor, putative, expressedCOG3621 n…	24h
20.2.3	stress.abiotic.drought/salt	potri.t055400	Transcript	weakly similar to ( 111) AT5G49230 | Symbols: HRB1 | HRB1 (HYPERSENSITIVE TO RED AND BLUE); protein binding | chr5:19959048-19960422 REVERSEDi19 no original description	24h
20.1	stress.biotic	potri.t060600	Transcript	weakly similar to ( 114) loc_os08g12740 12008.m080109 protein disease resistance protein RGA3, putative, expressed no original description	24h
35.2	not assigned.unknown	potri.t062500	Transcript	no original description	24h
27.2	RNA.transcription	potri.t062800	Transcript	weakly similar to ( 141) AT2G19930 | Symbols: | RNA-dependent RNA polymerase family protein | chr2:8607533-8612441 REVERSEweakly similar to ( 113) loc_os01g10130 12001.m07635 protein RNA-directed RNA polymerase, putative, expressed no original description	24h
35.2	not assigned.unknown	potri.t066400	Transcript	no original description	24h
35.2	not assigned.unknown	potri.t067200	Transcript	moderately similar to ( 225) AT3G01680 | Symbols: | unknown protein | chr3:252033-255246 FORWARD no original description	24h
30.2.11	signalling.receptor kinases.leucine rich repeat XI	potri.t075000	Transcript	moderately similar to ( 454) AT5G48380 | Symbols: | leucine-rich repeat family protein / protein kinase family protein | chr5:19604584-19606532 REVERSEmoderately similar to ( 214) PSKR_DAUCA Phytosulfokine receptor precursor (EC 2.7.11.1) (Phytosulfokine LRR receptor kinase) - Daucus carota (Carrot)moderately similar to ( 469) loc_os05g34270 12005.m07658 protein BRASSINOSTEROID INSENSITIVE 1-asso…	24h
17.3.1.1.1	hormone metabolism.brassinosteroid.synthesis-degradation.BRs.DET2	potri.t122200	Transcript	moderately similar to ( 276) AT2G38050 | Symbols: DET2, DWF6, ATDET2 | DET2 (DE-ETIOLATED 2); sterol 5-alpha reductase | chr2:15921303-15922176 REVERSEweakly similar to ( 169) loc_os01g63260 12001.m12442 protein steroid reductase DET2, putative, expressedSteroid_dh no original description	24h
35.2	not assigned.unknown	potri.t127600	Transcript	no original description	24h
20.1	stress.biotic	potri.t130500	Transcript	moderately similar to ( 372) AT3G14470 | Symbols: | disease resistance protein (NBS-LRR class), putative | chr3:4857940-4861104 FORWARDmoderately similar to ( 397) loc_os05g41290 12005.m08304 protein disease resistance RPP13-like protein 1, putative, expressedNB-ARC no original description	24h
27.3.35	RNA.regulation of transcription.bZIP transcription factor family	potri.t134500	Transcript	very weakly similar to (92.0) AT2G40620 | Symbols: | bZIP transcription factor family protein | chr2:16954804-16956872 REVERSEvery weakly similar to (89.0) RF2B_ORYSA Transcription factor RF2b - Oryza sativa (Rice)very weakly similar to (89.0) loc_os07g48180 12007.m09032 protein transcription factor RF2b, putative, expressed no original description	24h
35.2	not assigned.unknown	potri.t139100	Transcript	no original description	24h
35.2	not assigned.unknown	potri.t154800	Transcript	moderately similar to ( 220) AT1G13480 | Symbols: | unknown protein | chr1:4622783-4624043 REVERSEmoderately similar to ( 214) loc_os08g31910 12008.m07185 protein expressed proteinDUF1262 no original description	24h
30.2.11	signalling.receptor kinases.leucine rich repeat XI	potri.t155600	Transcript	weakly similar to ( 182) AT1G74170 | Symbols: AtRLP13 | AtRLP13 (Receptor Like Protein 13); protein binding | chr1:27891555-27895441 REVERSEweakly similar to ( 124) PSKR_DAUCA Phytosulfokine receptor precursor (EC 2.7.11.1) (Phytosulfokine LRR receptor kinase) - Daucus carota (Carrot)weakly similar to ( 168) loc_os04g55440 12004.m10436 protein hcr9-4E, putative, expressed no original description	24h
20.1.7	stress.biotic.PR-proteins	potri.t161100	Transcript	weakly similar to ( 162) AT5G36930 | Symbols: | disease resistance protein (TIR-NBS-LRR class), putative | chr5:14567771-14571916 REVERSETIR TIR no original description	24h
30.2.11	signalling.receptor kinases.leucine rich repeat XI	potri.t161800	Transcript	moderately similar to ( 328) AT2G25470 | Symbols: AtRLP21 | AtRLP21 (Receptor Like Protein 21); protein binding | chr2:10838420-10841881 FORWARDmoderately similar to ( 214) RPK1_IPONI Receptor-like protein kinase precursor (EC 2.7.11.1) - Ipomoea nil (Japanese morning glory) (Pharbitis nil)moderately similar to ( 278) loc_os06g04830 12006.m05212 protein hcr2-0B, putative, expressed no original de…	24h
35.2	not assigned.unknown	potri.t179600	Transcript	no original description	24h
		Potri.001g004432			24h
		Potri.001g022150			24h
		Potri.001g035650			24h
		Potri.001g144550			24h
		Potri.001g229166			24h
		Potri.001g243150			24h
		Potri.001g280332			24h
		Potri.001g291932			24h
		Potri.001g443932			24h
		Potri.002g093001			24h
		Potri.002g098701			24h
		Potri.002g111101			24h
		Potri.002g122250			24h
		Potri.002g151950			24h
		Potri.002g156450			24h
		Potri.003g016650			24h
		Potri.003g021350			24h
		Potri.003g081066			24h
		Potri.003g202166			24h
		Potri.004g010850			24h
		Potri.004g057950			24h
		Potri.004g096066			24h
		Potri.004g151301			24h
		Potri.004g170350			24h
		Potri.004g188366			24h
		Potri.005g031532			24h
		Potri.005g114450			24h
		Potri.005g124550			24h
		Potri.005g137450			24h
		Potri.006g066650			24h
		Potri.006g071101			24h
		Potri.006g218850			24h
		Potri.007g003032			24h
		Potri.007g062101			24h
		Potri.007g088066			24h
		Potri.007g138750			24h
		Potri.007g143901			24h
		Potri.008g035450			24h
		Potri.008g056150			24h
		Potri.008g101750			24h
		Potri.008g153050			24h
		Potri.008g161901			24h
		Potri.009g149600			24h
		Potri.010g009466			24h
		Potri.010g018701			24h
		Potri.010g062480			24h
		Potri.010g065732			24h
		Potri.011g003350			24h
		Potri.011g016966			24h
		Potri.011g055801			24h
		Potri.011g057450			24h
		Potri.012g012850			24h
		Potri.013g002301			24h
		Potri.013g097050			24h
		Potri.013g151366			24h
		Potri.014g054250			24h
		Potri.014g093801			24h
		Potri.014g107901			24h
		Potri.014g188850			24h
		Potri.015g062466			24h
		Potri.015g073050			24h
		Potri.015g113950			24h
		Potri.015g127301			24h
		Potri.016g032666			24h
		Potri.016g039050			24h
		Potri.016g054301			24h
		Potri.016g081501			24h
		Potri.016g130901			24h
		Potri.016g133001			24h
		Potri.017g022933			24h
		Potri.017g069350			24h
		Potri.017g095566			24h
		Potri.017g104833			24h
		Potri.017g137050			24h
		Potri.018g009650			24h
		Potri.018g041950			24h
		Potri.018g055766			24h
		Potri.018g060350			24h
		Potri.018g077401			24h
		Potri.018g124266			24h
		Potri.019g097520			24h
		Potri.019g098666			24h
		Potri.019g098950			24h
		Potri.019g099650			24h
		Potri.019g100866			24h
		Potri.019g107266			24h
		Potri.019g132166			24h
		Potri.t010050			24h
		Potri.t011750			24h
		Potri.t013566			24h
		Potri.t015475			24h
		Potri.t043150			24h
		Potri.t049232			24h
		Potri.t099801			24h
		Potri.t172010			24h
13.2.3.5.1	mino acid metabolism.degradation.aspartate family.lysine.lysine decarboxylase	potri.001g005400	Transcript	moderately similar to ( 265) AT5G11950 | Symbols: | protein homodimerization | chr5:3855072-3856815 FORWARDmoderately similar to ( 255) loc_os01g51210 12001.m11302 protein lysine decarboxylase-like protein, putative, expressedLysine_decarbox COG1611 no original description	48h
34.12	transport.metal	potri.001g009900	Transcript	moderately similar to ( 237) AT3G58060 | Symbols: | cation efflux family protein / metal tolerance protein, putative (MTPc3) | chr3:21497778-21499676 REVERSEmoderately similar to ( 258) loc_os03g12530 12003.m06703 protein metal tolerance protein C3, putative, expressedCation_efflux no original description	48h
35.2	not assigned.unknown	potri.001g021900	Transcript	no original description	48h
30.2.25	signalling.receptor kinases.wall associated kinase	potri.001g040600	Transcript	weakly similar to ( 149) AT1G16260 | Symbols: | protein kinase family protein | chr1:5559708-5562018 REVERSEweakly similar to ( 112) loc_os02g56420 12002.m10665 protein OsWAK23 - OsWAK short gene, expressed no original description	48h
34.10	transport.nucleotides	potri.001g074100	Transcript	moderately similar to ( 295) AT1G30840 | Symbols: ATPUP4 | ATPUP4; purine transmembrane transporter | chr1:10974581-10975729 FORWARDweakly similar to ( 184) loc_os01g48800 12001.m11069 protein ATPUP11, putative, expressedTPT no original description	48h
26.19	misc.plastocyanin-like	potri.001g080700	Transcript	weakly similar to ( 159) AT5G07475 | Symbols: | plastocyanin-like domain-containing protein | chr5:2364827-2365536 REVERSEvery weakly similar to (94.7) BCP_PEA Blue copper protein precursor - Pisum sativum (Garden pea)weakly similar to ( 119) loc_os04g46120 12004.m09563 protein blue copper protein precursor, putativeCu_bind_like no original description	48h
35.2	not assigned.unknown	potri.001g091500	Transcript	no original description	48h
10.7	cell wall.modification	potri.001g151500	Transcript	moderately similar to ( 306) AT4G17030 | Symbols: ATEXLB1, EXPR, AT-EXPR, ATEXPR1, ATHEXP BETA 3.1 | ATEXLB1 (ARABIDOPSIS THALIANA EXPANSIN-LIKE B1) | chr4:9581817-9583181 REVERSEweakly similar to ( 196) EXLB1_ORYSA Expansin-like B1 precursor (OsEXLB1) (Expensin-related 1) (OsEXPR1) (OsaEXPb3.1) - Oryza sativa (Rice)weakly similar to ( 196) loc_os07g31390 12007.m07408 protein expansin-related pro…	48h
17.6.1	hormone metabolism.gibberelin.synthesis-degradation	potri.001g176100	Transcript	moderately similar to ( 284) AT1G52800 | Symbols: | oxidoreductase, 2OG-Fe(II) oxygenase family protein | chr1:19664044-19665362 FORWARDvery weakly similar to (96.3) GAO1D_WHEAT Gibberellin 20 oxidase 1-D (EC 1.14.11.-) (Gibberellin C-20 oxidase 1-D) (GA 20-oxidase 1-D) (Ta20ox1D) (TaGA20ox1-D) (Protein Wga20) - Triticum aestivum (Wheat)weakly similar to ( 150) loc_os08g32170 12008.m07211 protein…	48h
35.2	not assigned.unknown	potri.001g188600	Transcript	weakly similar to ( 115) AT3G61690 | Symbols: | unknown protein | chr3:22828349-22833477 FORWARDweakly similar to ( 115) loc_os03g11240 12003.m06575 protein nucleic acid binding protein, putative, expressed no original description	48h
26.19	misc.plastocyanin-like	potri.001g192100	Transcript	very weakly similar to (95.9) AT5G20230 | Symbols: ATBCB, BCB | ATBCB (ARABIDOPSIS BLUE-COPPER-BINDING PROTEIN); copper ion binding / electron carrier | chr5:6826626-6827408 FORWARDweakly similar to ( 108) CPC_CUCSA Cucumber peeling cupredoxin (CPC) (Stellacyanin) - Cucumis sativus (Cucumber)very weakly similar to (83.6) loc_os08g37660 12008.m07751 protein blue copper protein precursor, putative,…	48h
29.4	protein.postranslational modification	potri.001g198400	Transcript	weakly similar to ( 156) AT1G72770 | Symbols: HAB1 | HAB1 (HOMOLOGY TO ABI1); catalytic/ protein serine/threonine phosphatase | chr1:27390998-27392413 FORWARDweakly similar to ( 136) loc_os01g40094 12001.m10282 protein protein phosphatase 2C ABI2, putative, expressed no original description	48h
29.5	protein.degradation	potri.001g212900	Transcript	moderately similar to ( 483) AT5G22860 | Symbols: | serine carboxypeptidase S28 family protein | chr5:7639907-7642945 REVERSEmoderately similar to ( 383) loc_os06g43930 12006.m32127 protein lysosomal Pro-X carboxypeptidase precursor, putative, expressedPeptidase_S28 no original description	48h
28.99	DNA.unspecified	potri.001g214100	Transcript	weakly similar to ( 173) loc_os07g09300 12007.m05386 protein retrotransposon protein, putative, unclassified, expressed no original description	48h
26.19	misc.plastocyanin-like	potri.001g219900	Transcript	weakly similar to ( 138) AT2G27035 | Symbols: | plastocyanin-like domain-containing protein | chr2:11535670-11536251 FORWARDvery weakly similar to (84.7) loc_os09g38540 12009.m06795 protein blue copper protein precursor, putative, expressed no original description	48h
35.2	not assigned.unknown	potri.001g232200	Transcript	no original description	48h
35.2	not assigned.unknown	potri.001g305200	Transcript	no original description	48h
26.4.1	misc.beta 1,3 glucan hydrolases.glucan endo-1,3-beta-glucosidase	potri.001g321900	Transcript	highly similar to ( 570) AT3G23770 | Symbols: | glycosyl hydrolase family 17 protein | chr3:8565556-8567196 FORWARDmoderately similar to ( 227) E13B_WHEAT Glucan endo-1,3-beta-glucosidase precursor (EC 3.2.1.39) ((1->3)-beta-glucan endohydrolase) ((1->3)-beta-glucanase) (Beta-1,3-endoglucanase) - Triticum aestivum (Wheat)moderately similar to ( 445) loc_os09g32550 12009.m060028 protein glucan end…	48h
33.99	development.unspecified	potri.001g344300	Transcript	moderately similar to ( 225) AT5G62850 | Symbols: AtVEX1 | AtVEX1 (VEGETATIVE CELL EXPRESSED1) | chr5:25230204-25231527 REVERSEmoderately similar to ( 255) loc_os01g42090 12001.m10476 protein seven-transmembrane-domain protein 1, putative, expressedMtN3_slv no original description	48h
35.2	not assigned.unknown	potri.001g346300	Transcript	no original description	48h
10.6.1	cell wall.degradation.cellulases and beta -1,4-glucanases	potri.001g356000	Transcript	highly similar to ( 684) AT2G32990 | Symbols: AtGH9B8 | AtGH9B8 (Arabidopsis thaliana glycosyl hydrolase 9B8); catalytic/ hydrolase, hydrolyzing O-glycosyl compounds | chr2:14003361-14005844 FORWARDhighly similar to ( 610) GUN7_ORYSA Endoglucanase 7 precursor (EC 3.2.1.4) (Endo-1,4-beta glucanase 7) (OsGLU10) - Oryza sativa (Rice)highly similar to ( 610) loc_os02g50490 12002.m10083 protein endogl…	48h
35.2	not assigned.unknown	potri.001g361400	Transcript	no original description	48h
35.2	not assigned.unknown	potri.001g380300	Transcript	no original description	48h
35.2	not assigned.unknown	potri.001g384800	Transcript	no original description	48h
11.9.3.4	lipid metabolism.lipid degradation.lysophospholipases.phospholipase A2	potri.001g425200	Transcript	weakly similar to ( 145) AT2G06925 | Symbols: ATSPLA2-ALPHA, PLA2-ALPHA | PLA2-ALPHA; phospholipase A2 | chr2:2842475-2843212 REVERSEweakly similar to ( 119) loc_os03g50030 12003.m09999 protein phospholipase A2, putative, expressedPLA2_plant no original description	48h
35.2	not assigned.unknown	potri.001g428200	Transcript	no original description	48h
20.1	stress.biotic	potri.001g429700	Transcript	moderately similar to ( 240) AT4G27190 | Symbols: | disease resistance protein (NBS-LRR class), putative | chr4:13620977-13623934 REVERSEmoderately similar to ( 235) loc_os01g72680 12001.m13302 protein disease resistance protein RPS2, putativeNB-ARC no original description	48h
30.2.17	signalling.receptor kinases.DUF 26	potri.001g441600	Transcript	moderately similar to ( 387) AT4G03230 | Symbols: | ATP binding / kinase/ protein kinase/ protein serine/threonine kinase/ protein tyrosine kinase/ sugar binding | chr4:1419278-1422804 REVERSEweakly similar to ( 189) NORK_MEDTR Nodulation receptor kinase precursor (EC 2.7.11.1) (Does not make infections protein 2) (Symbiosis receptor-like kinase) (MtSYMRK) - Medicago truncatula (Barrel medic)mode…	48h
31.1	cell.organisation	potri.001g453700	Transcript	moderately similar to ( 254) AT5G09810 | Symbols: ACT2, ACT7 | ACT7 (ACTIN 7); structural constituent of cytoskeleton | chr5:3052809-3054220 FORWARDmoderately similar to ( 257) ACT2_ORYSA Actin-2 - Oryza sativa (Rice)moderately similar to ( 257) loc_os10g36650 12010.m06471 protein actin-2, putative, expressedACTIN ACTIN Actin COG5277 no original description	48h
26.12	misc.peroxidases	potri.001g458700	Transcript	moderately similar to ( 369) AT1G14540 | Symbols: | anionic peroxidase, putative | chr1:4974233-4975600 REVERSEmoderately similar to ( 396) PERX_NICSY Lignin-forming anionic peroxidase precursor (EC 1.11.1.7) - Nicotiana sylvestris (Wood tobacco)moderately similar to ( 314) loc_os11g02130 12011.m04413 protein peroxidase 52 precursor, putative, expressedsecretory_peroxidase plant_peroxidase peroxi…	48h
20.2.99	stress.abiotic.unspecified	potri.001g464100	Transcript	moderately similar to ( 222) AT3G05950 | Symbols: | germin-like protein, putative | chr3:1781130-1781964 REVERSEweakly similar to ( 175) GLP1_MESCR Germin-like protein precursor - Mesembryanthemum crystallinum (Common ice plant)moderately similar to ( 253) loc_os02g29020 12002.m08046 protein germin-like protein subfamily 1 member 7 precursor, putativeCupin_1 no original description	48h
35.2	not assigned.unknown	potri.002g037200	Transcript	no original description	48h
35.2	not assigned.unknown	potri.002g037600	Transcript	no original description	48h
33.99	development.unspecified	potri.002g040200	Transcript	moderately similar to ( 247) AT1G44800 | Symbols: | nodulin MtN21 family protein | chr1:16914342-16916858 REVERSEmoderately similar to ( 400) loc_os03g05530 12003.m06076 protein nodulin-like protein, putative, expressed no original description	48h
26.21	misc.protease inhibitor/seed storage/lipid transfer protein (LTP) family protein	potri.002g050200	Transcript	weakly similar to ( 101) AT1G05450 | Symbols: | protease inhibitor/seed storage/lipid transfer protein (LTP)-related | chr1:1600860-1601090 FORWARDvery weakly similar to (90.9) loc_os03g57980 12003.m10710 protein lipid binding protein, putative, expressed no original description	48h
35.2	not assigned.unknown	potri.002g092800	Transcript	no original description	48h
35.2	not assigned.unknown	potri.002g109900	Transcript	no original description	48h
29.4.1.57	protein.postranslational modification.kinase.receptor like cytoplasmatic kinase VII	potri.002g132800	Transcript	weakly similar to ( 102) AT4G04510 | Symbols: | protein kinase family protein | chr4:2242122-2244656 FORWARDvery weakly similar to (83.2) NORK_MEDTR Nodulation receptor kinase precursor (EC 2.7.11.1) (Does not make infections protein 2) (Symbiosis receptor-like kinase) (MtSYMRK) - Medicago truncatula (Barrel medic)weakly similar to ( 107) loc_os08g42580 12008.m62032 protein lysM receptor-like kin…	48h
30.2.17	signalling.receptor kinases.DUF 26	potri.002g132800	Transcript	weakly similar to ( 102) AT4G04510 | Symbols: | protein kinase family protein | chr4:2242122-2244656 FORWARDvery weakly similar to (83.2) NORK_MEDTR Nodulation receptor kinase precursor (EC 2.7.11.1) (Does not make infections protein 2) (Symbiosis receptor-like kinase) (MtSYMRK) - Medicago truncatula (Barrel medic)weakly similar to ( 107) loc_os08g42580 12008.m62032 protein lysM receptor-like kin…	48h
27.3.11	RNA.regulation of transcription.C2H2 zinc finger family	potri.002g143600	Transcript	weakly similar to ( 117) AT1G02040 | Symbols: | zinc finger (C2H2 type) family protein | chr1:358104-359078 REVERSEmoderately similar to ( 235) loc_os02g44120 12002.m09450 protein zinc finger, C2H2 type family protein, expressed no original description	48h
27.3.32	RNA.regulation of transcription.WRKY domain transcription factor family	potri.002g164900	Transcript	weakly similar to ( 169) AT1G64000 | Symbols: WRKY56, ATWRKY56 | WRKY56; transcription factor | chr1:23747434-23748883 FORWARDweakly similar to ( 191) loc_os01g53260 12001.m11495 protein OsWRKY23 - Superfamily of rice TFs having WRKY and zinc finger domains, expressedWRKY no original description	48h
33.2	development.late embryogenesis abundant	potri.002g165100	Transcript	weakly similar to ( 169) AT2G46150 | Symbols: | FUNCTIONS IN: molecular_function unknown; INVOLVED IN: biological_process unknown; LOCATED IN: plasma membrane; EXPRESSED IN: 15 plant structures; EXPRESSED DURING: 7 growth stages; CONTAINS InterPro DOMAIN/s: Harpin-induced 1 (InterPro:IPR010847); BEST Arabidopsis thaliana protein match is: unknown protein (TAIR:AT3G54200.1); Has 137 Blast hits to …	48h
35.2	not assigned.unknown	potri.002g199200	Transcript	no original description	48h
35.2	not assigned.unknown	potri.002g252300	Transcript	no original description	48h
34.13	transport.peptides and oligopeptides	potri.002g258700	Transcript	highly similar to ( 688) AT5G46050 | Symbols: ATPTR3, PTR3 | PTR3 (PEPTIDE TRANSPORTER 3); dipeptide transporter/ transporter/ tripeptide transporter | chr5:18675062-18679071 REVERSEhighly similar to ( 737) loc_os10g33210 12010.m06151 protein peptide transporter PTR2, putative, expressedPTR2 PTR2 no original description	48h
35.2	not assigned.unknown	potri.002g263400	Transcript	no original description	48h
35.2	not assigned.unknown	potri.003g011800	Transcript	no original description	48h
16.1.5	secondary metabolism.isoprenoids.terpenoids	potri.003g014100	Transcript	moderately similar to ( 326) AT5G23960 | Symbols: ATTPS21, TPS21 | TPS21 (TERPENE SYNTHASE 21); (-)-E-beta-caryophyllene synthase/ alpha-humulene synthase | chr5:8092969-8095128 FORWARDmoderately similar to ( 382) CASS_RICCO Casbene synthase, chloroplast precursor (EC 4.2.3.8) - Ricinus communis (Castor bean)moderately similar to ( 236) loc_os08g04500 12008.m04593 protein terpene synthase 6, puta…	48h
35.2	not assigned.unknown	potri.003g016200	Transcript	no original description	48h
29.4	protein.postranslational modification	potri.003g017300	Transcript	very weakly similar to (84.7) AT1G60940 | Symbols: SNRK2-10, SNRK2.10, SRK2B | SNRK2.10 (SNF1-RELATED PROTEIN KINASE 2.10); kinase | chr1:22439398-22441896 REVERSE no original description	48h
35.2	not assigned.unknown	potri.003g017600	Transcript	no original description	48h
31.1	cell.organisation	potri.003g047200	Transcript	moderately similar to ( 311) AT1G52080 | Symbols: AR791 | AR791; actin binding | chr1:19369788-19371862 FORWARDmoderately similar to ( 245) loc_os05g09380 12005.m083641 protein AR791, putative, expressed no original description	48h
35.2	not assigned.unknown	potri.003g084300	Transcript	no original description	48h
20.1	stress.biotic	potri.003g098900	Transcript	moderately similar to ( 250) AT3G07040 | Symbols: RPM1, RPS3 | RPM1 (RESISTANCE TO P. SYRINGAE PV MACULICOLA 1); nucleotide binding / protein binding | chr3:2226244-2229024 REVERSEmoderately similar to ( 324) loc_os08g32880 12008.m07280 protein disease resistance protein RPM1, putative no original description	48h
27.3.99	RNA.regulation of transcription.unclassified	potri.003g105300	Transcript	moderately similar to ( 403) AT2G35615 | Symbols: | aspartyl protease family protein | chr2:14959391-14960734 FORWARDmoderately similar to ( 205) loc_os01g08330 12001.m07458 protein aspartic proteinase nepenthesin-1 precursor, putativeAsp no original description	48h
35.2	not assigned.unknown	potri.003g138800	Transcript	weakly similar to ( 105) loc_os01g12110 12001.m07826 protein expressed protein no original description	48h
35.2	not assigned.unknown	potri.003g143300	Transcript	no original description	48h
35.2	not assigned.unknown	potri.003g152900	Transcript	no original description	48h
35.2	not assigned.unknown	potri.003g154700	Transcript	no original description	48h
27.3.99	RNA.regulation of transcription.unclassified	potri.003g188100	Transcript	moderately similar to ( 202) AT5G23570 | Symbols: SGS3, ATSGS3 | SGS3 (SUPPRESSOR OF GENE SILENCING 3) | chr5:7943621-7945874 FORWARDmoderately similar to ( 210) loc_os12g09580 12012.m04942 protein expressed protein no original description	48h
9.1.1	mitochondrial electron transport / ATP synthesis.NADH-DH.complex I	potri.003g195700	Transcript	moderately similar to ( 286) AT3G27890 | Symbols: NQR | NQR (NADPH:QUINONE OXIDOREDUCTASE); FMN reductase | chr3:10350807-10351938 REVERSEmoderately similar to ( 265) NQR_SOLTU NAD(P)H:quinone oxidoreductase (EC 1.6.5.2) (NAD(P)H:QR) - Solanum tuberosum (Potato)moderately similar to ( 257) loc_os01g72430 12001.m13278 protein NADPH quinone oxidoreductase 1, putative, expressedFMN_red COG0431 no or…	48h
35.2	not assigned.unknown	potri.003g199900	Transcript	no original description	48h
35.2	not assigned.unknown	potri.003g200300	Transcript	very weakly similar to (95.1) AT3G54500 | Symbols: | FUNCTIONS IN: molecular_function unknown; INVOLVED IN: biological_process unknown; LOCATED IN: cellular_component unknown; EXPRESSED IN: 22 plant structures; EXPRESSED DURING: 13 growth stages; BEST Arabidopsis thaliana protein match is: dentin sialophosphoprotein-related (TAIR:AT5G64170.2); Has 91 Blast hits to 91 proteins in 30 species: Archa…	48h
31.1	cell.organisation	potri.003g201600	Transcript	moderately similar to ( 405) AT1G29050 | Symbols: | unknown protein | chr1:10136376-10139082 REVERSEmoderately similar to ( 394) loc_os01g46350 12001.m10833 protein expressed proteinDUF231 no original description	48h
35.2	not assigned.unknown	potri.003g202400	Transcript	no original description	48h
35.2	not assigned.unknown	potri.003g203200	Transcript	no original description	48h
17.5.2	hormone metabolism.ethylene.signal transduction	potri.003g206400	Transcript	weakly similar to ( 194) AT4G31980 | Symbols: | unknown protein | chr4:15464905-15469204 FORWARDweakly similar to ( 157) loc_os01g21710 12001.m08655 protein conserved hypothetical proteinDUF247 no original description	48h
35.2	not assigned.unknown	potri.004g003700	Transcript	no original description	48h
29.3.5	protein.targeting.peroxisomes	potri.004g008100	Transcript	weakly similar to ( 192) AT4G04470 | Symbols: PMP22 | PMP22 | chr4:2227963-2229226 REVERSEweakly similar to ( 197) loc_os02g13270 12002.m06574 protein peroxisomal membrane protein PMP22, putative, expressed no original description	48h
35.2	not assigned.unknown	potri.004g009900	Transcript	no original description	48h
29.4.1.57	protein.postranslational modification.kinase.receptor like cytoplasmatic kinase VII	potri.004g018500	Transcript	moderately similar to ( 475) AT1G61860 | Symbols: | protein kinase, putative | chr1:22863079-22864619 REVERSEmoderately similar to ( 253) NORK_PEA Nodulation receptor kinase precursor (EC 2.7.11.1) - Pisum sativum (Garden pea)moderately similar to ( 455) loc_os07g49470 12007.m09155 protein protein kinase APK1B, chloroplast precursor, putative, expressedPkinase_Tyr PTKc TyrKc S_TKc S_TKc Pkinase P…	48h
30.2.17	signalling.receptor kinases.DUF 26	potri.004g025100	Transcript	moderately similar to ( 201) AT4G23180 | Symbols: CRK10, RLK4 | CRK10 (CYSTEINE-RICH RLK10); ATP binding / kinase/ protein kinase/ protein serine/threonine kinase/ protein tyrosine kinase | chr4:12138171-12140780 FORWARDweakly similar to ( 164) loc_os07g35650 12007.m07821 protein protein kinase, putative no original description	48h
35.2	not assigned.unknown	potri.004g029700	Transcript	no original description	48h
16.1.5	secondary metabolism.isoprenoids.terpenoids	potri.004g030200	Transcript	moderately similar to ( 459) AT1G61680 | Symbols: TPS14, ATTPS14 | TPS14 (TERPENE SYNTHASE 14); S-linalool synthase | chr1:22772455-22774687 REVERSEmoderately similar to ( 270) DCS1_GOSHI (+)-delta-cadinene synthase (EC 4.2.3.13) (D-cadinene synthase) - Gossypium hirsutum (Upland cotton)moderately similar to ( 360) loc_os02g02930 12002.m05643 protein terpene synthase 2, putative, expressedTerpene…	48h
33.99	development.unspecified	potri.004g049500	Transcript	moderately similar to ( 230) AT1G61110 | Symbols: anac025 | anac025 (Arabidopsis NAC domain containing protein 25); transcription factor | chr1:22516730-22518055 FORWARDmoderately similar to ( 212) NAC68_ORYSA NAC domain-containing protein 68 (ONAC068) - Oryza sativa (Rice)moderately similar to ( 228) loc_os07g48450 12007.m29337 protein NAC domain-containing protein 18, putative, expressedNAM no …	48h
11.9.2.1	lipid metabolism.lipid degradation.lipases.triacylglycerol lipase	potri.004g054600	Transcript	moderately similar to ( 382) AT4G18550 | Symbols: | lipase class 3 family protein | chr4:10225006-10226862 REVERSEmoderately similar to ( 342) loc_os05g49830 12005.m09053 protein triacylglycerol lipase, putative, expressedLipase_3 Lipase_3 Lipase no original description	48h
35.2	not assigned.unknown	potri.004g057400	Transcript	no original description	48h
35.2	not assigned.unknown	potri.004g082700	Transcript	no original description	48h
35.2	not assigned.unknown	potri.004g086800	Transcript	no original description	48h
35.2	not assigned.unknown	potri.004g089700	Transcript	weakly similar to ( 109) AT5G37730 | Symbols: | unknown protein | chr5:14986141-14986884 REVERSEvery weakly similar to (81.3) loc_os02g21920 12002.m33663 protein senescence-associated protein, putative, expressed no original description	48h
35.2	not assigned.unknown	potri.004g093900	Transcript	no original description	48h
26.4.1	misc.beta 1,3 glucan hydrolases.glucan endo-1,3-beta-glucosidase	potri.004g097400	Transcript	moderately similar to ( 450) AT2G27500 | Symbols: | glycosyl hydrolase family 17 protein | chr2:11752364-11753514 REVERSEmoderately similar to ( 237) E13B_WHEAT Glucan endo-1,3-beta-glucosidase precursor (EC 3.2.1.39) ((1->3)-beta-glucan endohydrolase) ((1->3)-beta-glucanase) (Beta-1,3-endoglucanase) - Triticum aestivum (Wheat)moderately similar to ( 419) loc_os04g33640 12004.m35305 protein gluca…	48h
35.2	not assigned.unknown	potri.004g098500	Transcript	no original description	48h
35.2	not assigned.unknown	potri.004g154200	Transcript	no original description	48h
27.3.26	RNA.regulation of transcription.MYB-related transcription factor family	potri.004g155400	Transcript	weakly similar to ( 120) AT1G75250 | Symbols: ATRL6 | ATRL6 (ARABIDOPSIS RAD-LIKE 6); transcription factor | chr1:28244463-28245453 REVERSEweakly similar to ( 107) loc_os01g44390 12001.m10695 protein DNA binding protein, putative, expressed no original description	48h
17.2.3	hormone metabolism.auxin.induced-regulated-responsive-activated	potri.004g165200	Transcript	weakly similar to ( 119) AT5G18020 | Symbols: | auxin-responsive protein, putative | chr5:5966305-5966580 REVERSEweakly similar to ( 115) AX15A_SOYBN Auxin-induced protein 15A - Glycine max (Soybean)very weakly similar to (84.3) loc_os06g48860 12006.m09412 protein OsSAUR28 - Auxin-responsive SAUR gene family member, expressedAuxin_inducible no original description	48h
17.2.3	hormone metabolism.auxin.induced-regulated-responsive-activated	potri.004g165600	Transcript	weakly similar to ( 115) AT4G34770 | Symbols: | auxin-responsive family protein | chr4:16591352-16591666 FORWARDweakly similar to ( 108) AX15A_SOYBN Auxin-induced protein 15A - Glycine max (Soybean)very weakly similar to (85.1) loc_os08g02520 12008.m04396 protein OsSAUR31 - Auxin-responsive SAUR gene family member, expressedAuxin_inducible no original description	48h
35.2	not assigned.unknown	potri.004g182700	Transcript	weakly similar to ( 176) AT2G17080 | Symbols: | unknown protein | chr2:7433326-7434117 REVERSEvery weakly similar to (95.1) loc_os11g06110 12011.m04808 protein conserved hypothetical proteinDUF241 no original description	48h
35.2	not assigned.unknown	potri.004g185600	Transcript	no original description	48h
29.4.1.57	protein.postranslational modification.kinase.receptor like cytoplasmatic kinase VII	potri.004g191800	Transcript	moderately similar to ( 444) AT1G21270 | Symbols: WAK2 | WAK2; ATP binding / calcium ion binding / protein kinase/ protein serine/threonine kinase | chr1:7444997-7447345 FORWARDmoderately similar to ( 209) CRI4_MAIZE Putative receptor protein kinase CRINKLY4 precursor (EC 2.7.11.1) - Zea mays (Maize)moderately similar to ( 480) loc_os04g51050 12004.m101873 protein OsWAK53a - OsWAK receptor-like p…	48h
30.2.25	signalling.receptor kinases.wall associated kinase	potri.004g191800	Transcript	moderately similar to ( 444) AT1G21270 | Symbols: WAK2 | WAK2; ATP binding / calcium ion binding / protein kinase/ protein serine/threonine kinase | chr1:7444997-7447345 FORWARDmoderately similar to ( 209) CRI4_MAIZE Putative receptor protein kinase CRINKLY4 precursor (EC 2.7.11.1) - Zea mays (Maize)moderately similar to ( 480) loc_os04g51050 12004.m101873 protein OsWAK53a - OsWAK receptor-like p…	48h
29.4.1.57	protein.postranslational modification.kinase.receptor like cytoplasmatic kinase VII	potri.004g192300	Transcript	moderately similar to ( 432) AT1G16130 | Symbols: WAKL2 | WAKL2 (wall associated kinase-like 2); kinase | chr1:5525634-5528047 FORWARDmoderately similar to ( 204) NORK_MEDTR Nodulation receptor kinase precursor (EC 2.7.11.1) (Does not make infections protein 2) (Symbiosis receptor-like kinase) (MtSYMRK) - Medicago truncatula (Barrel medic)moderately similar to ( 361) loc_os02g42150 12002.m09252 p…	48h
29.4.1.57	protein.postranslational modification.kinase.receptor like cytoplasmatic kinase VII	potri.004g192400	Transcript	moderately similar to ( 462) AT1G21270 | Symbols: WAK2 | WAK2; ATP binding / calcium ion binding / protein kinase/ protein serine/threonine kinase | chr1:7444997-7447345 FORWARDmoderately similar to ( 211) CRI4_MAIZE Putative receptor protein kinase CRINKLY4 precursor (EC 2.7.11.1) - Zea mays (Maize)moderately similar to ( 485) loc_os04g51050 12004.m101873 protein OsWAK53a - OsWAK receptor-like p…	48h
29.4.1.57	protein.postranslational modification.kinase.receptor like cytoplasmatic kinase VII	potri.004g231500	Transcript	highly similar to ( 631) AT5G49760 | Symbols: | leucine-rich repeat family protein / protein kinase family protein | chr5:20216679-20221052 FORWARDmoderately similar to ( 220) NORK_MEDTR Nodulation receptor kinase precursor (EC 2.7.11.1) (Does not make infections protein 2) (Symbiosis receptor-like kinase) (MtSYMRK) - Medicago truncatula (Barrel medic)highly similar to ( 661) loc_os12g10740 12012…	48h
35.2	not assigned.unknown	potri.005g002500	Transcript	no original description	48h
17.5.2	hormone metabolism.ethylene.signal transduction	potri.005g007500	Transcript	weakly similar to ( 144) AT2G44930 | Symbols: | unknown protein | chr2:18529700-18531671 REVERSEweakly similar to ( 101) loc_os01g38120 12001.m10097 protein conserved hypothetical proteinDUF247 no original description	48h
35.2	not assigned.unknown	potri.005g017800	Transcript	no original description	48h
35.2	not assigned.unknown	potri.005g019200	Transcript	weakly similar to ( 129) AT1G56320 | Symbols: | unknown protein | chr1:21085722-21086459 REVERSEweakly similar to ( 103) loc_os01g14990 12001.m08100 protein expressed protein no original description	48h
30.2.25	signalling.receptor kinases.wall associated kinase	potri.005g021300	Transcript	weakly similar to ( 135) AT5G02070 | Symbols: | protein kinase-related | chr5:405895-408220 REVERSEweakly similar to ( 136) loc_os05g25390 12005.m06832 protein protein kinase, putative, expressed no original description	48h
26.10	misc.cytochrome P450	potri.005g029700	Transcript	highly similar to ( 616) AT3G52970 | Symbols: CYP76G1 | CYP76G1; electron carrier/ heme binding / iron ion binding / monooxygenase/ oxygen binding | chr3:19641400-19643259 REVERSEmoderately similar to ( 434) C76A2_SOLME Cytochrome P450 76A2 (EC 1.14.-.-) (CYPLXXVIA2) (P-450EG7) - Solanum melongena (Eggplant) (Aubergine)moderately similar to ( 341) loc_os10g08540 12010.m04202 protein cytochrome P4…	48h
35.2	not assigned.unknown	potri.005g031000	Transcript	no original description	48h
31.3	cell.cycle	potri.005g033600	Transcript	weakly similar to ( 176) AT3G05327 | Symbols: | FUNCTIONS IN: molecular_function unknown; INVOLVED IN: biological_process unknown; LOCATED IN: cellular_component unknown; CONTAINS InterPro DOMAIN/s: Negative regulatory factor PREG (InterPro:IPR012389), Cyclin-like (InterPro:IPR011028), Cyclin-related 2 (InterPro:IPR013922); BEST Arabidopsis thaliana protein match is: CYCP4;1 (cyclin p4;1); cyclin…	48h
35.2	not assigned.unknown	potri.005g061300	Transcript	no original description	48h
34.6	transport.sulphate	potri.005g079000	Transcript	highly similar to ( 788) AT5G10180 | Symbols: AST68, SULTR2;1 | AST68; sulfate transmembrane transporter | chr5:3193225-3196818 FORWARDmoderately similar to ( 449) NO70_SOYBN Early nodulin 70 - Glycine max (Soybean)highly similar to ( 637) loc_os03g09930 12003.m35070 protein sulfate transporter 2.1, putative, expressedSulfate_transp SUL1 PRK11660 no original description	48h
17.1.3	hormone metabolism.abscisic acid.induced-regulated-responsive-activated	potri.005g088300	Transcript	weakly similar to ( 179) AT5G08350 | Symbols: | GRAM domain-containing protein / ABA-responsive protein-related | chr5:2686417-2687175 REVERSEweakly similar to ( 176) loc_os02g42440 12002.m09279 protein FIP1, putative, expressed no original description	48h
29.5.3	protein.degradation.cysteine protease	potri.005g089100	Transcript	moderately similar to ( 367) AT5G45890 | Symbols: SAG12 | SAG12 (SENESCENCE-ASSOCIATED GENE 12); cysteine-type peptidase | chr5:18613300-18614759 FORWARDmoderately similar to ( 340) CYSEP_RICCO Vignain precursor (EC 3.4.22.-) (Cysteine endopeptidase) - Ricinus communis (Castor bean)moderately similar to ( 390) loc_os04g13090 12004.m06549 protein vignain precursor, putativePeptidase_C1 Peptidase_C…	48h
29.5.5	protein.degradation.serine protease	potri.005g091800	Transcript	highly similar to ( 569) AT5G23210 | Symbols: SCPL34 | SCPL34; serine-type carboxypeptidase | chr5:7811625-7814608 FORWARDmoderately similar to ( 407) CBP23_HORVU Serine carboxypeptidase II-3 precursor (EC 3.4.16.6) (CP-MII.3) [Contains: Serine carboxypeptidase II-3 chain A; Serine carboxypeptidase II-3 chain B] - Hordeum vulgare (Barley)highly similar to ( 567) loc_os02g42310 12002.m100291 prote…	48h
35.2	not assigned.unknown	potri.005g134800	Transcript	no original description	48h
27.3.24	RNA.regulation of transcription.MADS box transcription factor family	potri.005g155300	Transcript	weakly similar to ( 199) AT2G22540 | Symbols: SVP, AGL22 | SVP (SHORT VEGETATIVE PHASE); transcription factor/ translation repressor, nucleic acid binding | chr2:9580417-9583603 FORWARDweakly similar to ( 169) MAD22_ORYSA MADS-box transcription factor 22 (OsMADS22) - Oryza sativa (Rice)weakly similar to ( 169) loc_os02g52340 12002.m10265 protein MADS-box transcription factor 22, putative, express…	48h
35.2	not assigned.unknown	potri.005g166600	Transcript	weakly similar to ( 108) AT2G27080 | Symbols: | harpin-induced protein-related / HIN1-related / harpin-responsive protein-related | chr2:11566383-11567165 FORWARDvery weakly similar to (87.8) loc_os11g03600 12011.m04556 protein harpin-induced protein, putative, expressedHin1 no original description	48h
29.4	protein.postranslational modification	potri.005g186000	Transcript	moderately similar to ( 417) AT1G43900 | Symbols: | protein phosphatase 2C, putative / PP2C, putative | chr1:16654045-16655810 FORWARDmoderately similar to ( 321) loc_os02g05630 12002.m33555 protein protein phosphatase 2C isoform epsilon, putative, expressedPP2Cc PP2Cc PP2C PTC1 no original description	48h
26.18	misc.invertase/pectin methylesterase inhibitor family protein	potri.005g195200	Transcript	no original description	48h
17.5.1	hormone metabolism.ethylene.synthesis-degradation	potri.005g223000	Transcript	moderately similar to ( 234) AT4G10500 | Symbols: | oxidoreductase, 2OG-Fe(II) oxygenase family protein | chr4:6491089-6492342 FORWARDweakly similar to ( 172) FLS_SOLTU Flavonol synthase/flavanone 3-hydroxylase (EC 1.14.11.23) (EC 1.14.11.9) (FLS) - Solanum tuberosum (Potato)moderately similar to ( 248) loc_os10g39140 12010.m06684 protein gibberellin 20 oxidase 2, putative, expressedPcbC 2OG-FeII…	48h
27.3.21	RNA.regulation of transcription.GRAS transcription factor family	potri.005g226800	Transcript	moderately similar to ( 417) AT3G54220 | Symbols: SCR, SGR1 | SCR (SCARECROW); protein binding / protein homodimerization/ sequence-specific DNA binding / transcription factor | chr3:20070550-20072625 FORWARDmoderately similar to ( 224) RGA2_BRACM DELLA protein RGA2 (RGA-like protein 2) (BrRGA2) - Brassica campestris (Field mustard)moderately similar to ( 410) loc_os11g03110 12011.m04507 protein …	48h
35.2	not assigned.unknown	potri.005g234600	Transcript	no original description	48h
35.2	not assigned.unknown	potri.005g240400	Transcript	no original description	48h
16.2.1.10	secondary metabolism.phenylpropanoids.lignin biosynthesis.CAD	potri.005g243700	Transcript	weakly similar to ( 105) loc_os04g15920 12004.m06772 protein mannitol dehydrogenase, putative, expressed no original description	48h
26.2	misc.UDP glucosyl and glucoronyl transferases	potri.006g007000	Transcript	moderately similar to ( 444) AT3G21790 | Symbols: | UDP-glucoronosyl/UDP-glucosyl transferase family protein | chr3:7676927-7678414 REVERSEweakly similar to ( 137) CZOG2_MAIZE Cis-zeatin O-glucosyltransferase 2 (EC 2.4.1.215) (cisZOG2) - Zea mays (Maize)moderately similar to ( 292) loc_os07g32010 12007.m07467 protein anthocyanidin 5,3-O-glucosyltransferase, putative, expressedUDPGT no original de…	48h
35.2	not assigned.unknown	potri.006g008100	Transcript	no original description	48h
35.2	not assigned.unknown	potri.006g012700	Transcript	weakly similar to ( 162) AT5G45540 | Symbols: | unknown protein | chr5:18458294-18460705 REVERSEweakly similar to ( 166) loc_os11g42080 12011.m08044 protein expressed protein no original description	48h
35.2	not assigned.unknown	potri.006g016400	Transcript	no original description	48h
26.2	misc.UDP glucosyl and glucoronyl transferases	potri.006g022600	Transcript	highly similar to ( 523) AT1G22400 | Symbols: UGT85A1, ATUGT85A1 | UGT85A1; UDP-glycosyltransferase/ cis-zeatin O-beta-D-glucosyltransferase/ glucuronosyltransferase/ trans-zeatin O-beta-D-glucosyltransferase/ transferase, transferring glycosyl groups / transferase, transferring hexosyl groups | chr1:7903851-7906607 REVERSEweakly similar to ( 190) UFO3_MAIZE Anthocyanidin 3-O-glucosyltransferase …	48h
30.2.11	signalling.receptor kinases.leucine rich repeat XI	potri.006g032700	Transcript	weakly similar to ( 104) AT5G20480 | Symbols: EFR | EFR (EF-TU RECEPTOR); ATP binding / kinase/ protein serine/threonine kinase | chr5:6922497-6925679 FORWARDvery weakly similar to (84.3) RPK1_IPONI Receptor-like protein kinase precursor (EC 2.7.11.1) - Ipomoea nil (Japanese morning glory) (Pharbitis nil)weakly similar to ( 128) loc_os06g16070 12006.m06320 protein receptor-like protein kinase pre…	48h
35.2	not assigned.unknown	potri.006g033000	Transcript	no original description	48h
16.2	secondary metabolism.phenylpropanoids	potri.006g036100	Transcript	moderately similar to ( 246) AT3G26040 | Symbols: | transferase family protein | chr3:9519741-9521069 FORWARDvery weakly similar to (95.9) HCBT1_DIACA Anthranilate N-benzoyltransferase protein 1 (EC 2.3.1.144) (Anthranilate N-hydroxycinnamoyl/benzoyltransferase 1) - Dianthus caryophyllus (Carnation) (Clove pink)very weakly similar to (86.7) loc_os08g10420 12008.m05175 protein anthranilate N-benzo…	48h
35.2	not assigned.unknown	potri.006g045300	Transcript	no original description	48h
35.2	not assigned.unknown	potri.006g050900	Transcript	no original description	48h
11.9.3.1	lipid metabolism.lipid degradation.lysophospholipases.phospholipase D	potri.006g069200	Transcript	weakly similar to ( 187) AT5G25370 | Symbols: PLDALPHA3 | PLDALPHA3 (PHOSPHLIPASE D ALPHA 3); phospholipase D | chr5:8804240-8807547 REVERSEmoderately similar to ( 246) PLDA1_RICCO Phospholipase D alpha 1 precursor (EC 3.1.4.4) (PLD 1) (Choline phosphatase 1) (Phosphatidylcholine-hydrolyzing phospholipase D 1) - Ricinus communis (Castor bean)moderately similar to ( 214) loc_os05g07880 12005.m0836…	48h
27.3.11	RNA.regulation of transcription.C2H2 zinc finger family	potri.006g089500	Transcript	very weakly similar to (85.1) AT3G53820 | Symbols: | zinc finger (C2H2 type) family protein | chr3:19938706-19939134 FORWARD no original description	48h
35.2	not assigned.unknown	potri.006g126400	Transcript	no original description	48h
35.2	not assigned.unknown	potri.006g136100	Transcript	no original description	48h
35.2	not assigned.unknown	potri.006g153200	Transcript	no original description	48h
33.99	development.unspecified	potri.006g164700	Transcript	moderately similar to ( 312) AT4G15450 | Symbols: | CONTAINS InterPro DOMAIN/s: Senescence-associated (InterPro:IPR009686); BEST Arabidopsis thaliana protein match is: senescence/dehydration-associated protein-related (TAIR:AT3G21600.1); Has 81 Blast hits to 81 proteins in 12 species: Archae - 0; Bacteria - 2; Metazoa - 0; Fungi - 0; Plants - 77; Viruses - 0; Other Eukaryotes - 2 (source: NCBI BL…	48h
33.99	development.unspecified	potri.006g178000	Transcript	moderately similar to ( 206) AT5G57810 | Symbols: TET15 | TET15 (TETRASPANIN15) | chr5:23424466-23425589 REVERSEweakly similar to ( 119) loc_os09g25760 12009.m05728 protein senescence-associated protein DH, putative, expressed no original description	48h
35.2	not assigned.unknown	potri.006g192300	Transcript	no original description	48h
35.2	not assigned.unknown	potri.006g203600	Transcript	no original description	48h
35.2	not assigned.unknown	potri.006g234700	Transcript	weakly similar to ( 163) AT4G32820 | Symbols: | binding | chr4:15831679-15841454 REVERSE no original description	48h
24	Biodegradation of Xenobiotics	potri.006g253300	Transcript	weakly similar to ( 174) AT5G16080 | Symbols: AtCXE17 | AtCXE17 (Arabidopsis thaliana carboxyesterase 17); hydrolase | chr5:5252533-5253567 REVERSEweakly similar to ( 126) GID1_ORYSA Gibberellin receptor GID1 (EC 3.-.-.-) (Gibberellin-insensitive dwarf protein 1) (Protein GIBBERELLIN INSENSITIVE DWARF1) - Oryza sativa (Rice)weakly similar to ( 164) loc_os07g06830 12007.m05143 protein gibberellin …	48h
30.1	signalling.in sugar and nutrient physiology	potri.006g268700	Transcript	highly similar to ( 845) AT2G29120 | Symbols: ATGLR2.7, GLR2.7 | ATGLR2.7; intracellular ligand-gated ion channel | chr2:12511479-12515893 REVERSEmoderately similar to ( 430) GLR31_ORYSA Glutamate receptor 3.1 precursor (Ligand-gated ion channel 3.1) - Oryza sativa (Rice)highly similar to ( 762) loc_os09g25960 12009.m05748 protein glutamate receptor 2.7 precursor, putativeLig_chan ANF_receptor PB…	48h
35.2	not assigned.unknown	potri.007g007000	Transcript	no original description	48h
33.1	development.storage proteins	potri.007g042200	Transcript	moderately similar to ( 493) AT4G37070 | Symbols: PLP1, PLA IVA | patatin, putative | chr4:17465167-17467058 REVERSEmoderately similar to ( 317) PAT5_SOLTU Patatin T5 precursor (Potato tuber protein) - Solanum tuberosum (Potato)moderately similar to ( 486) loc_os09g28770 12009.m06028 protein patatin class 1 precursor, putative, expressedPatatin COG3621 no original description	48h
35.2	not assigned.unknown	potri.007g100500	Transcript	no original description	48h
35.2	not assigned.unknown	potri.007g106900	Transcript	no original description	48h
35.2	not assigned.unknown	potri.007g113900	Transcript	no original description	48h
35.2	not assigned.unknown	potri.007g114100	Transcript	no original description	48h
35.2	not assigned.unknown	potri.007g114200	Transcript	no original description	48h
30.2.20	signalling.receptor kinases.wheat LRK10 like	potri.007g125300	Transcript	very weakly similar to (92.4) AT1G70250 | Symbols: | receptor serine/threonine kinase, putative | chr1:26452975-26456088 FORWARDvery weakly similar to (91.3) loc_os01g02600 12001.m06902 protein Ser/Thr receptor-like kinase, putative, expressed no original description	48h
29.5.11.4.2	protein.degradation.ubiquitin.E3.RING	potri.007g125900	Transcript	very weakly similar to (88.6) AT2G46495 | Symbols: | zinc finger (C3HC4-type RING finger) family protein | chr2:19080254-19085704 REVERSE no original description	48h
30.2.17	signalling.receptor kinases.DUF 26	potri.007g125900	Transcript	weakly similar to ( 158) AT1G66920 | Symbols: | serine/threonine protein kinase, putative | chr1:24965410-24967432 REVERSEweakly similar to ( 118) KPRO_MAIZE Putative receptor protein kinase ZmPK1 precursor (EC 2.7.11.1) - Zea mays (Maize)moderately similar to ( 207) loc_os01g02400 12001.m06882 protein Ser/Thr receptor-like kinase, putative, expressedTyrKc Pkinase_Tyr PTKc no original description	48h
30.2.99	signalling.receptor kinases.misc	potri.007g125900	Transcript	weakly similar to ( 158) AT1G66920 | Symbols: | serine/threonine protein kinase, putative | chr1:24965410-24967432 REVERSEweakly similar to ( 118) KPRO_MAIZE Putative receptor protein kinase ZmPK1 precursor (EC 2.7.11.1) - Zea mays (Maize)moderately similar to ( 207) loc_os01g02400 12001.m06882 protein Ser/Thr receptor-like kinase, putative, expressedTyrKc Pkinase_Tyr PTKc no original description	48h
27.3.21	RNA.regulation of transcription.GRAS transcription factor family	potri.007g133000	Transcript	moderately similar to ( 209) AT2G01570 | Symbols: RGA1, RGA | RGA1 (REPRESSOR OF GA1-3 1); protein binding / transcription factor | chr2:255581-257344 REVERSEmoderately similar to ( 219) GAI1_VITVI DELLA protein GAI1 (Gibberellic acid-insensitive mutant protein 1) (VvGAI1) - Vitis vinifera (Grape)weakly similar to ( 197) loc_os03g49990 12003.m09996 protein DELLA protein SLR1, putative, expressedG…	48h
35.2	not assigned.unknown	potri.007g133100	Transcript	no original description	48h
35.2	not assigned.unknown	potri.007g135600	Transcript	no original description	48h
35.2	not assigned.unknown	potri.007g138500	Transcript	no original description	48h
10.6.3	cell wall.degradation.pectate lyases and polygalacturonases	potri.007g144500	Transcript	moderately similar to ( 483) AT2G43870 | Symbols: | polygalacturonase, putative / pectinase, putative | chr2:18166615-18168264 REVERSEhighly similar to ( 511) PGLR_PRUPE Polygalacturonase precursor (EC 3.2.1.15) (PG) (Pectinase) - Prunus persica (Peach)moderately similar to ( 390) loc_os01g43490 12001.m10611 protein polygalacturonase precursor, putative, expressedGlyco_hydro_28 no original descri…	48h
16.2	secondary metabolism.phenylpropanoids	potri.008g033500	Transcript	moderately similar to ( 281) AT3G26040 | Symbols: | transferase family protein | chr3:9519741-9521069 FORWARDweakly similar to ( 110) HCBT1_DIACA Anthranilate N-benzoyltransferase protein 1 (EC 2.3.1.144) (Anthranilate N-hydroxycinnamoyl/benzoyltransferase 1) - Dianthus caryophyllus (Carnation) (Clove pink)weakly similar to ( 130) loc_os04g42250 12004.m35365 protein anthranilate N-benzoyltransfer…	48h
35.2	not assigned.unknown	potri.008g035900	Transcript	no original description	48h
35.2	not assigned.unknown	potri.008g050100	Transcript	very weakly similar to (87.0) AT5G01150 | Symbols: | unknown protein | chr5:51988-53649 FORWARDweakly similar to ( 130) loc_os01g06070 12001.m07238 protein conserved hypothetical proteinDUF674 no original description	48h
29.5.11.4.2	protein.degradation.ubiquitin.E3.RING	potri.008g071600	Transcript	moderately similar to ( 332) AT3G46510 | Symbols: PUB13, ATPUB13 | PUB13 (PLANT U-BOX 13); ubiquitin-protein ligase | chr3:17124106-17126539 REVERSEmoderately similar to ( 272) SPL11_ORYSA Spotted leaf protein 11 (Spotted leaf11) (Cell death-related protein SPL11) - Oryza sativa (Rice)moderately similar to ( 290) loc_os03g16824 12003.m07115 protein spotted leaf protein 11, putative, expressedUbox…	48h
31.5	cell.cell death	potri.008g074200	Transcript	moderately similar to ( 394) AT5G01660 | Symbols: | FUNCTIONS IN: molecular_function unknown; INVOLVED IN: biological_process unknown; LOCATED IN: cellular_component unknown; EXPRESSED IN: 9 plant structures; EXPRESSED DURING: 6 growth stages; CONTAINS InterPro DOMAIN/s: Kelch repeat type 1 (InterPro:IPR006652), Galactose oxidase/kelch, beta-propeller (InterPro:IPR011043), Development and cell de…	48h
35.2	not assigned.unknown	potri.008g087500	Transcript	no original description	48h
35.2	not assigned.unknown	potri.008g088400	Transcript	no original description	48h
35.2	not assigned.unknown	potri.008g115000	Transcript	no original description	48h
35.2	not assigned.unknown	potri.008g130900	Transcript	no original description	48h
35.2	not assigned.unknown	potri.008g134700	Transcript	no original description	48h
16.2.1.6	secondary metabolism.phenylpropanoids.lignin biosynthesis.CCoAOMT	potri.008g136700	Transcript	weakly similar to ( 153) AT1G67980 | Symbols: CCOAMT | CCoAMT; caffeoyl-CoA O-methyltransferase | chr1:25488239-25488934 FORWARDweakly similar to ( 127) CAMT_MESCR Caffeoyl-CoA O-methyltransferase (EC 2.1.1.104) (Trans-caffeoyl-CoA 3-O-methyltransferase) (CCoAMT) (CCoAOMT) - Mesembryanthemum crystallinum (Common ice plant)weakly similar to ( 121) loc_os08g38900 12008.m26733 protein caffeoyl-CoA O…	48h
34.2	transport.sugars	potri.008g150800	Transcript	highly similar to ( 687) AT5G26250 | Symbols: | sugar transporter, putative | chr5:9196758-9198681 FORWARDhighly similar to ( 525) STC_RICCO Sugar carrier protein C - Ricinus communis (Castor bean)highly similar to ( 623) loc_os03g11900 12003.m06642 protein sugar transport protein 8, putative, expressedSugar_tr xylE no original description	48h
29.2.2.3.5	protein.synthesis.ribosome biogenesis.Pre-rRNA processing and modifications.DExD-box helicases	potri.008g173700	Transcript	moderately similar to ( 298) AT3G16840 | Symbols: | ATP binding / ATP-dependent helicase/ helicase/ nucleic acid binding | chr3:5738020-5743042 REVERSEmoderately similar to ( 325) loc_os04g43140 12004.m09278 protein ATP-dependent RNA helicase MAK5, putative, expressedSrmB PRK11776 PRK11192 HELICc PRK01297 no original description	48h
35.2	not assigned.unknown	potri.008g180200	Transcript	no original description	48h
35.2	not assigned.unknown	potri.008g181100	Transcript	no original description	48h
35.2	not assigned.unknown	potri.008g210500	Transcript	no original description	48h
35.2	not assigned.unknown	potri.008g210600	Transcript	no original description	48h
35.2	not assigned.unknown	potri.008g214700	Transcript	no original description	48h
35.2	not assigned.unknown	potri.008g218300	Transcript	no original description	48h
35.2	not assigned.unknown	potri.009g029000	Transcript	no original description	48h
30.1	signalling.in sugar and nutrient physiology	potri.009g039800	Transcript	weakly similar to ( 138) AT5G52390 | Symbols: | photoassimilate-responsive protein, putative | chr5:21264281-21265173 REVERSEPAR1 no original description	48h
27.3.24	RNA.regulation of transcription.MADS box transcription factor family	potri.009g045900	Transcript	weakly similar to ( 115) AT5G60440 | Symbols: AGL62 | AGL62 (Agamous-like 62); DNA binding / transcription factor | chr5:24306329-24307520 FORWARDvery weakly similar to (94.0) loc_os09g02830 12009.m03655 protein DNA binding protein, putativeMADS_MEF2_like MADS MADS_SRF_like no original description	48h
35.2	not assigned.unknown	potri.009g048400	Transcript	no original description	48h
35.2	not assigned.unknown	potri.009g068700	Transcript	no original description	48h
35.2	not assigned.unknown	potri.009g069500	Transcript	very weakly similar to (95.5) AT1G62350 | Symbols: | FUNCTIONS IN: molecular_function unknown; INVOLVED IN: biological_process unknown; EXPRESSED IN: shoot apex; CONTAINS InterPro DOMAIN/s: Pentatricopeptide repeat (InterPro:IPR002885); BEST Arabidopsis thaliana protein match is: pentatricopeptide (PPR) repeat-containing protein (TAIR:AT3G46870.1); Has 136 Blast hits to 136 proteins in 9 species:…	48h
26.2	misc.UDP glucosyl and glucoronyl transferases	potri.009g077400	Transcript	moderately similar to ( 482) AT2G30150 | Symbols: | UDP-glucoronosyl/UDP-glucosyl transferase family protein | chr2:12874706-12876122 FORWARDweakly similar to ( 146) IAAG_MAIZE Indole-3-acetate beta-glucosyltransferase (EC 2.4.1.121) (IAA-Glu synthetase) ((Uridine 5'-diphosphate-glucose:indol-3-ylacetyl)-beta-D-glucosyl transferase) - Zea mays (Maize)moderately similar to ( 347) loc_os01g59110 12…	48h
35.2	not assigned.unknown	potri.009g081700	Transcript	no original description	48h
35.2	not assigned.unknown	potri.009g085200	Transcript	very weakly similar to (83.6) AT4G33780 | Symbols: | FUNCTIONS IN: molecular_function unknown; INVOLVED IN: biological_process unknown; LOCATED IN: chloroplast; EXPRESSED IN: 24 plant structures; EXPRESSED DURING: 15 growth stages; BEST Arabidopsis thaliana protein match is: SHW1 (SHORT HYPOCOTYL IN WHITE LIGHT1) (TAIR:AT1G69935.1); Has 20 Blast hits to 20 proteins in 5 species: Archae - 0; Bacte…	48h
35.2	not assigned.unknown	potri.009g099900	Transcript	no original description	48h
26.12	misc.peroxidases	potri.009g106400	Transcript	moderately similar to ( 414) AT1G49570 | Symbols: | peroxidase, putative | chr1:18347077-18348712 FORWARDmoderately similar to ( 261) PER1_ARAHY Cationic peroxidase 1 precursor (EC 1.11.1.7) (PNPC1) - Arachis hypogaea (Peanut)moderately similar to ( 288) loc_os03g13210 12003.m06767 protein peroxidase N precursor, putative, expressedsecretory_peroxidase plant_peroxidase peroxidase ascorbate_peroxi…	48h
17.8.1	hormone metabolism.salicylic acid.synthesis-degradation	potri.009g109000	Transcript	moderately similar to ( 348) AT2G15630 | Symbols: | pentatricopeptide (PPR) repeat-containing protein | chr2:6814521-6816404 FORWARDweakly similar to ( 139) RF1_ORYSA Rf1 protein, mitochondrial precursor (PPR protein) (Fertility restorer) (Restorer for CMS) - Oryza sativa (Rice)weakly similar to ( 171) loc_os04g40130 12004.m35053 protein rf1 protein, mitochondrial precursor, putative, expressed n…	48h
35.2	not assigned.unknown	potri.009g117600	Transcript	no original description	48h
27.3.6	RNA.regulation of transcription.bHLH,Basic Helix-Loop-Helix family	potri.009g136300	Transcript	moderately similar to ( 429) AT2G16910 | Symbols: AMS | AMS (ABORTED MICROSPORES); DNA binding / transcription factor | chr2:7331721-7334077 FORWARDweakly similar to ( 194) loc_os02g02820 12002.m05632 protein helix-loop-helix DNA-binding domain containing protein, expressed no original description	48h
29.5.9	protein.degradation.AAA type	potri.009g144200	Transcript	very weakly similar to (86.3) AT2G27600 | Symbols: SKD1, VPS4 | SKD1 (SUPPRESSOR OF K+ TRANSPORT GROWTH DEFECT1); ATP binding / nucleoside-triphosphatase/ nucleotide binding | chr2:11781226-11783730 FORWARD no original description	48h
27.3.3	RNA.regulation of transcription.AP2/EREBP, APETALA2/Ethylene-responsive element binding protein family	potri.009g147700	Transcript	weakly similar to ( 130) AT4G25490 | Symbols: CBF1, DREB1B, ATCBF1 | CBF1 (C-REPEAT/DRE BINDING FACTOR 1); DNA binding / transcription activator/ transcription factor | chr4:13021921-13022562 REVERSEweakly similar to ( 130) loc_os01g73770 12001.m13404 protein dehydration-responsive element-binding protein 1C, putative, expressedAP2 AP2 no original description	48h
16.10	secondary metabolism.simple phenols	potri.009g156800	Transcript	highly similar to ( 809) AT2G29130 | Symbols: LAC2, ATLAC2 | LAC2 (laccase 2); laccase | chr2:12525189-12527699 REVERSEmoderately similar to ( 209) ASO_CUCMA L-ascorbate oxidase precursor (EC 1.10.3.3) (Ascorbase) (ASO) - Cucurbita maxima (Pumpkin) (Winter squash)highly similar to ( 777) loc_os01g62490 12001.m12371 protein L-ascorbate oxidase precursor, putative, expressedCu-oxidase_3 Cu-oxidase …	48h
29.2.1.1.1.1.11	protein.synthesis.ribosomal protein.prokaryotic.chloroplast.30S subunit.S11	potri.010g033100	Transcript	very weakly similar to (92.4) ATCG00750 | Symbols: RPS11 | 30S chloroplast ribosomal protein S11 | chrC:78960-79376 REVERSEvery weakly similar to (94.7) RR11_NYMAL Chloroplast 30S ribosomal protein S11 - Nymphaea alba (White water-lily)rps11 Ribosomal_S11 PRK05309 RpsK no original description	48h
26.10	misc.cytochrome P450	potri.010g049300	Transcript	very weakly similar to (95.5) AT3G26210 | Symbols: CYP71B23 | CYP71B23; electron carrier/ heme binding / iron ion binding / monooxygenase/ oxygen binding | chr3:9593329-9595202 REVERSE no original description	48h
29.4	protein.postranslational modification	potri.010g049500	Transcript	moderately similar to ( 280) AT1G18350 | Symbols: ATMKK7, BUD1, MKK7 | ATMKK7; MAP kinase kinase/ kinase | chr1:6315686-6316609 FORWARDweakly similar to ( 177) M2K1_ORYSA Mitogen-activated protein kinase kinase 1 (EC 2.7.12.2) (MAP kinase kinase 1) (MAPKK1) (OsMEK1) - Oryza sativa (Rice)moderately similar to ( 229) loc_os03g50550 12003.m10046 protein OsMKK10-3 - putative MAPKK based on amino acid…	48h
34.3	transport.amino acids	potri.010g055800	Transcript	highly similar to ( 640) AT5G40780 | Symbols: LHT1 | LHT1; amino acid transmembrane transporter | chr5:16323823-16327082 FORWARDhighly similar to ( 630) loc_os08g03350 12008.m04478 protein LHT1, putative, expressedAa_trans SdaC no original description	48h
29.5.5	protein.degradation.serine protease	potri.010g063400	Transcript	moderately similar to ( 216) AT4G17740 | Symbols: | C-terminal processing protease, putative | chr4:9867088-9869719 REVERSEmoderately similar to ( 201) loc_os02g57060 12002.m10728 protein C-terminal protease precursor, putative, expressedTSPc Prc Peptidase_S41 no original description	48h
35.2	not assigned.unknown	potri.010g071900	Transcript	no original description	48h
35.2	not assigned.unknown	potri.010g074600	Transcript	no original description	48h
35.2	not assigned.unknown	potri.010g088400	Transcript	no original description	48h
35.2	not assigned.unknown	potri.010g127400	Transcript	moderately similar to ( 429) AT3G18440 | Symbols: AtALMT9 | AtALMT9 (aluminum-activated malate transporter 9); anion channel | chr3:6328181-6330652 FORWARDmoderately similar to ( 367) loc_os06g15779 12006.m06290 protein ALMT1, putative, expressedUPF0005 no original description	48h
23.3.3	nucleotide metabolism.salvage.NUDIX hydrolases	potri.010g131700	Transcript	very weakly similar to ( 100) AT1G68760 | Symbols: ATNUDT1, ATNUDX1 | ATNUDX1 (ARABIDOPSIS THALIANA NUDIX HYDROLASE 1); dihydroneopterin triphosphate pyrophosphohydrolase/ hydrolase | chr1:25829090-25829607 FORWARDNudix_Hydrolase_19 no original description	48h
35.2	not assigned.unknown	potri.010g135600	Transcript	no original description	48h
27.3.21	RNA.regulation of transcription.GRAS transcription factor family	potri.010g143400	Transcript	moderately similar to ( 202) AT1G66350 | Symbols: RGL1, RGL | RGL1 (RGA-LIKE 1); transcription factor | chr1:24748327-24749862 FORWARDweakly similar to ( 198) GAI1_VITVI DELLA protein GAI1 (Gibberellic acid-insensitive mutant protein 1) (VvGAI1) - Vitis vinifera (Grape)weakly similar to ( 180) loc_os03g49990 12003.m09996 protein DELLA protein SLR1, putative, expressedGRAS no original description	48h
34.16	transport.ABC transporters and multidrug resistance systems	potri.010g153800	Transcript	nearly identical (1828) AT3G53480 | Symbols: PDR9, ATPDR9, ABCG37 | PDR9 (PLEIOTROPIC DRUG RESISTANCE 9); ATPase, coupled to transmembrane movement of substances | chr3:19825366-19831644 FORWARDnearly identical (1925) PDR3_TOBAC Pleiotropic drug resistance protein 3 (NtPDR3) - Nicotiana tabacum (Common tobacco)nearly identical (1643) loc_os02g32690 12002.m100222 protein ATP binding protein, putat…	48h
27.3.3	RNA.regulation of transcription.AP2/EREBP, APETALA2/Ethylene-responsive element binding protein family	potri.010g163900	Transcript	very weakly similar to (92.4) loc_os12g39330 12012.m07718 protein AP2 domain containing protein, expressedAP2 AP2 no original description	48h
16.10	secondary metabolism.simple phenols	potri.010g193100	Transcript	highly similar to ( 754) AT2G38080 | Symbols: IRX12, LAC4 | IRX12 (IRREGULAR XYLEM 12); laccase | chr2:15934540-15937352 FORWARDmoderately similar to ( 238) ASO_CUCSA L-ascorbate oxidase precursor (EC 1.10.3.3) (Ascorbase) (ASO) - Cucumis sativus (Cucumber)highly similar to ( 744) loc_os11g48060 12011.m08604 protein monocopper oxidase-like protein SKS1 precursor, putative, expressedCu-oxidase_3 S…	48h
29.4	protein.postranslational modification	potri.010g225000	Transcript	moderately similar to ( 383) AT3G18750 | Symbols: WNK6, ZIK5 | WNK6 (WITH NO K (=LYSINE) 6); kinase/ protein kinase | chr3:6454307-6456830 REVERSEvery weakly similar to (91.3) M2K1_ORYSA Mitogen-activated protein kinase kinase 1 (EC 2.7.12.2) (MAP kinase kinase 1) (MAPKK1) (OsMEK1) - Oryza sativa (Rice)moderately similar to ( 383) loc_os02g45130 12002.m100312 protein WNK6, putative, expressedS_TK…	48h
35.2	not assigned.unknown	potri.010g225800	Transcript	no original description	48h
35.2	not assigned.unknown	potri.011g011800	Transcript	no original description	48h
31.1	cell.organisation	potri.011g017100	Transcript	very weakly similar to (98.2) AT3G18670 | Symbols: | ankyrin repeat family protein | chr3:6424135-6426471 REVERSE no original description	48h
31.1	cell.organisation	potri.011g019500	Transcript	weakly similar to ( 106) AT3G18670 | Symbols: | ankyrin repeat family protein | chr3:6424135-6426471 REVERSE no original description	48h
31.1	cell.organisation	potri.011g020700	Transcript	weakly similar to ( 167) AT3G18670 | Symbols: | ankyrin repeat family protein | chr3:6424135-6426471 REVERSE no original description	48h
35.2	not assigned.unknown	potri.011g021600	Transcript	no original description	48h
30.2.17	signalling.receptor kinases.DUF 26	potri.011g027700	Transcript	moderately similar to ( 374) AT4G05200 | Symbols: | protein kinase family protein | chr4:2679793-2682309 REVERSEweakly similar to ( 145) NORK_MEDTR Nodulation receptor kinase precursor (EC 2.7.11.1) (Does not make infections protein 2) (Symbiosis receptor-like kinase) (MtSYMRK) - Medicago truncatula (Barrel medic)moderately similar to ( 303) loc_os10g04720 12010.m03882 protein protein kinase, put…	48h
30.2.17	signalling.receptor kinases.DUF 26	potri.011g030800	Transcript	weakly similar to ( 102) AT3G22060 | Symbols: | receptor protein kinase-related | chr3:7771065-7772137 FORWARDweakly similar to ( 102) loc_os03g16950 12003.m07127 protein serine/threonine kinase-like protein, putative, expressed no original description	48h
28.2	DNA.repair	potri.011g043900	Transcript	moderately similar to ( 390) AT5G28740 | Symbols: | transcription-coupled DNA repair protein-related | chr5:10780774-10783772 FORWARDmoderately similar to ( 340) loc_os07g44970 12007.m08717 protein XPA-binding protein 2, putative, expressed no original description	48h
13.1.6.5	amino acid metabolism.synthesis.aromatic aa.tryptophan	potri.011g052000	Transcript	highly similar to ( 994) AT3G57880 | Symbols: | C2 domain-containing protein | chr3:21431198-21433519 REVERSEhighly similar to ( 974) loc_os05g30750 12005.m083576 protein phosphoribosylanthranilate transferase, putative, expressedPRT_C no original description	48h
27.3.99	RNA.regulation of transcription.unclassified	potri.011g054600	Transcript	weakly similar to ( 118) AT4G27680 | Symbols: | MSP1 protein, putative / intramitochondrial sorting protein, putative | chr4:13821263-13823083 FORWARDweakly similar to ( 115) loc_os06g50050 12006.m32194 protein ATPase family AAA domain-containing protein 1, putative, expressed no original description	48h
30.2.11	signalling.receptor kinases.leucine rich repeat XI	potri.011g055000	Transcript	moderately similar to ( 358) AT3G28890 | Symbols: AtRLP43 | AtRLP43 (Receptor Like Protein 43); kinase/ protein binding | chr3:10896706-10898841 REVERSEmoderately similar to ( 221) RPK1_IPONI Receptor-like protein kinase precursor (EC 2.7.11.1) - Ipomoea nil (Japanese morning glory) (Pharbitis nil)moderately similar to ( 346) loc_os01g06670 12001.m07297 protein verticillium wilt disease resistanc…	48h
35.2	not assigned.unknown	potri.011g090500	Transcript	no original description	48h
35.2	not assigned.unknown	potri.011g103400	Transcript	no original description	48h
16.2	secondary metabolism.phenylpropanoids	potri.011g108300	Transcript	highly similar to ( 571) PPO_MALDO Polyphenol oxidase, chloroplast precursor (EC 1.10.3.1) (PPO) (Catechol oxidase) - Malus domestica (Apple) (Malus sylvestris)moderately similar to ( 449) loc_os04g53300 12004.m10221 protein polyphenol oxidase II, chloroplast precursor, putative, expressedTyrosinase no original description	48h
29.3.4.99	protein.targeting.secretory pathway.unspecified	potri.011g114900	Transcript	highly similar to ( 633) AT1G78720 | Symbols: | protein transport protein sec61, putative | chr1:29605629-29607510 FORWARDhighly similar to ( 624) loc_os09g17840 12009.m05042 protein protein transport protein Sec61 alpha subunit isoform 2, putative, expressedPRK08568 SecY no original description	48h
30.3	signalling.calcium	potri.011g125300	Transcript	weakly similar to ( 119) AT4G27280 | Symbols: | calcium-binding EF hand family protein | chr4:13663770-13664162 REVERSEweakly similar to ( 113) loc_os06g46950 12006.m09221 protein EF-hand Ca2+-binding protein CCD1, putative, expressed no original description	48h
29.4.1.57	protein.postranslational modification.kinase.receptor like cytoplasmatic kinase VII	potri.011g128500	Transcript	moderately similar to ( 345) AT5G49760 | Symbols: | leucine-rich repeat family protein / protein kinase family protein | chr5:20216679-20221052 FORWARDmoderately similar to ( 211) NORK_MEDTR Nodulation receptor kinase precursor (EC 2.7.11.1) (Does not make infections protein 2) (Symbiosis receptor-like kinase) (MtSYMRK) - Medicago truncatula (Barrel medic)moderately similar to ( 345) loc_os12g107…	48h
33.99	development.unspecified	potri.011g153300	Transcript	moderately similar to ( 295) AT2G46770 | Symbols: NST1, EMB2301, ANAC043 | EMB2301 (EMBRYO DEFECTIVE 2301); transcription activator/ transcription factor | chr2:19220917-19222822 REVERSEmoderately similar to ( 241) NAC76_ORYSA NAC domain-containing protein 76 (ONAC076) - Oryza sativa (Rice)moderately similar to ( 279) loc_os08g02300 12008.m04374 protein NAM like protein, putative, expressedNAM no…	48h
30.2.17	signalling.receptor kinases.DUF 26	potri.011g155000	Transcript	very weakly similar to (86.7) loc_os04g54020 12004.m10294 protein receptor-like kinase, putative no original description	48h
26.8	misc.nitrilases, *nitrile lyases, berberine bridge enzymes, reticuline oxidases, troponine reductases	potri.011g159100	Transcript	highly similar to ( 617) AT5G44400 | Symbols: | FAD-binding domain-containing protein | chr5:17886365-17888071 REVERSEmoderately similar to ( 431) loc_os06g35550 12006.m08092 protein retrotransposon protein, putative, Ty1-copia subclass, expressedGlcD FAD_binding_4 no original description	48h
30.2.11	signalling.receptor kinases.leucine rich repeat XI	potri.012g009400	Transcript	moderately similar to ( 399) AT2G33060 | Symbols: AtRLP27 | AtRLP27 (Receptor Like Protein 27); kinase/ protein binding | chr2:14025661-14028087 FORWARDmoderately similar to ( 202) PSKR_DAUCA Phytosulfokine receptor precursor (EC 2.7.11.1) (Phytosulfokine LRR receptor kinase) - Daucus carota (Carrot)moderately similar to ( 342) loc_os01g06890 12001.m07317 protein protein kinase/ protein binding p…	48h
30.2.11	signalling.receptor kinases.leucine rich repeat XI	potri.012g010500	Transcript	moderately similar to ( 260) AT3G28890 | Symbols: AtRLP43 | AtRLP43 (Receptor Like Protein 43); kinase/ protein binding | chr3:10896706-10898841 REVERSEweakly similar to ( 149) RPK1_IPONI Receptor-like protein kinase precursor (EC 2.7.11.1) - Ipomoea nil (Japanese morning glory) (Pharbitis nil)moderately similar to ( 244) loc_os01g06760 12001.m07306 protein verticillium wilt disease resistance pr…	48h
35.2	not assigned.unknown	potri.012g020300	Transcript	no original description	48h
35.2	not assigned.unknown	potri.012g021000	Transcript	weakly similar to ( 117) AT2G02880 | Symbols: | mucin-related | chr2:841303-843151 FORWARDweakly similar to ( 114) loc_os03g26220 12003.m07962 protein expressed protein no original description	48h
35.2	not assigned.unknown	potri.012g021200	Transcript	no original description	48h
30.2.11	signalling.receptor kinases.leucine rich repeat XI	potri.012g028000	Transcript	moderately similar to ( 376) AT3G28890 | Symbols: AtRLP43 | AtRLP43 (Receptor Like Protein 43); kinase/ protein binding | chr3:10896706-10898841 REVERSEweakly similar to ( 194) PSKR_DAUCA Phytosulfokine receptor precursor (EC 2.7.11.1) (Phytosulfokine LRR receptor kinase) - Daucus carota (Carrot)moderately similar to ( 321) loc_os01g06890 12001.m07317 protein protein kinase/ protein binding prote…	48h
35.2	not assigned.unknown	potri.012g030700	Transcript	no original description	48h
17.5.2	hormone metabolism.ethylene.signal transduction	potri.012g035100	Transcript	weakly similar to ( 145) AT2G44930 | Symbols: | unknown protein | chr2:18529700-18531671 REVERSEvery weakly similar to (86.7) loc_os04g55390 12004.m10431 protein conserved hypothetical proteinDUF247 no original description	48h
35.2	not assigned.unknown	potri.012g058600	Transcript	no original description	48h
35.2	not assigned.unknown	potri.012g061800	Transcript	no original description	48h
27.3.7	RNA.regulation of transcription.C2C2(Zn) CO-like, Constans-like zinc finger family	potri.012g069600	Transcript	weakly similar to ( 111) AT2G33500 | Symbols: | zinc finger (B-box type) family protein | chr2:14188159-14190046 REVERSE no original description	48h
26.10	misc.cytochrome P450	potri.012g071300	Transcript	moderately similar to ( 286) AT1G05160 | Symbols: CYP88A3, ATKAO1, KAO1 | CYP88A3 (CYTOCHROME P450 88 A3); ent-kaurenoate oxidase/ oxygen binding | chr1:1487640-1489828 REVERSEmoderately similar to ( 303) KAO1_HORVU Ent-kaurenoic acid oxidase 1 (EC 1.14.13.79) (gpr5) - Hordeum vulgare (Barley)highly similar to ( 525) loc_os10g23180 12010.m22019 protein ent-kaurenoic acid oxidase 1, putative, expr…	48h
27.3.25	RNA.regulation of transcription.MYB domain transcription factor family	potri.012g082000	Transcript	moderately similar to ( 259) AT4G18770 | Symbols: MYB98, AtMYB98 | MYB98 (myb domain protein 98); DNA binding / transcription factor | chr4:10311068-10312557 FORWARDweakly similar to ( 114) GAM1_ORYSA Transcription factor GAMYB (OsGAMyb) - Oryza sativa (Rice)weakly similar to ( 184) loc_os06g06740 12006.m05399 protein myb protein, putative, expressedREB1 no original description	48h
26.22	misc.short chain dehydrogenase/reductase (SDR)	potri.012g087800	Transcript	moderately similar to ( 422) AT5G50130 | Symbols: | short-chain dehydrogenase/reductase (SDR) family protein | chr5:20390066-20393053 FORWARDvery weakly similar to (90.1) POR_PEA Protochlorophyllide reductase, chloroplast precursor (EC 1.3.1.33) (PCR) (NADPH-protochlorophyllide oxidoreductase) (POR) - Pisum sativum (Garden pea)moderately similar to ( 292) loc_os06g03830 12006.m31964 protein retin…	48h
35.2	not assigned.unknown	potri.012g092200	Transcript	weakly similar to ( 138) AT1G14870 | Symbols: | FUNCTIONS IN: molecular_function unknown; INVOLVED IN: response to oxidative stress; LOCATED IN: plasma membrane; EXPRESSED IN: callus; CONTAINS InterPro DOMAIN/s: EGF-type aspartate/asparagine hydroxylation conserved site (InterPro:IPR000152), Protein of unknown function Cys-rich (InterPro:IPR006461); BEST Arabidopsis thaliana protein match is: unk…	48h
11.1.7	lipid metabolism.FA synthesis and FA elongation.ACP thioesterase	potri.012g101500	Transcript	moderately similar to ( 323) AT1G08510 | Symbols: FATB | FATB (fatty acyl-ACP thioesterases B); acyl carrier/ acyl-[acyl-carrier-protein] hydrolase | chr1:2691546-2693409 REVERSEmoderately similar to ( 310) FATB_GOSHI Myristoyl-acyl carrier protein thioesterase, chloroplast precursor (EC 3.1.2.-) (16:0-acyl-carrier protein thioesterase) (16:0-ACP thioesterase) (Acyl-[acyl-carrier-protein] hydrola…	48h
35.2	not assigned.unknown	potri.012g121200	Transcript	no original description	48h
30.2.11	signalling.receptor kinases.leucine rich repeat XI	potri.012g124200	Transcript	highly similar to ( 729) AT4G08850 | Symbols: | kinase | chr4:5637467-5640496 REVERSEmoderately similar to ( 418) RPK1_IPONI Receptor-like protein kinase precursor (EC 2.7.11.1) - Ipomoea nil (Japanese morning glory) (Pharbitis nil)highly similar to ( 700) loc_os10g02970 12010.m03714 protein receptor-like protein kinase precursor, putativeS_TKc S_TKc Pkinase Pkinase_Tyr PTKc TyrKc PTKc_EphR PTKc_…	48h
29.5.11.4.2	protein.degradation.ubiquitin.E3.RING	potri.012g136400	Transcript	weakly similar to ( 105) AT5G52140 | Symbols: | protein binding / zinc ion binding | chr5:21184566-21186872 REVERSEweakly similar to ( 112) loc_os04g48260 12004.m09763 protein zinc finger, C3HC4 type family protein, expressed no original description	48h
26.10	misc.cytochrome P450	potri.012g136600	Transcript	moderately similar to ( 355) AT2G45560 | Symbols: CYP76C1 | CYP76C1; electron carrier/ heme binding / iron ion binding / monooxygenase | chr2:18777240-18778354 REVERSEmoderately similar to ( 333) C76A2_SOLME Cytochrome P450 76A2 (EC 1.14.-.-) (CYPLXXVIA2) (P-450EG7) - Solanum melongena (Eggplant) (Aubergine)moderately similar to ( 338) loc_os03g14400 12003.m06880 protein cytochrome P450 76B1, put…	48h
35.2	not assigned.unknown	potri.012g142100	Transcript	no original description	48h
27.3.24	RNA.regulation of transcription.MADS box transcription factor family	potri.013g018100	Transcript	weakly similar to ( 179) AT5G48670 | Symbols: FEM111, AGL80 | AGL80 (AGAMOUS-LIKE 80); DNA binding / transcription factor | chr5:19738825-19739790 REVERSEweakly similar to ( 137) loc_os01g18440 12001.m08384 protein MADS-box transcription factor PHERES2, putativeMADS_SRF_like MADS MADS no original description	48h
35.2	not assigned.unknown	potri.013g020600	Transcript	no original description	48h
35.2	not assigned.unknown	potri.013g043200	Transcript	no original description	48h
30.2.99	signalling.receptor kinases.misc	potri.013g048200	Transcript	moderately similar to ( 206) AT1G04520 | Symbols: PDLP2 | PDLP2 (PLASMODESMATA-LOCATED PROTEIN 2) | chr1:1231852-1233787 FORWARDvery weakly similar to (95.9) loc_os04g45460 12004.m09499 protein secretory protein-like, putative, expressed no original description	48h
35.2	not assigned.unknown	potri.013g060600	Transcript	no original description	48h
35.2	not assigned.unknown	potri.013g078300	Transcript	weakly similar to ( 110) AT5G62030 | Symbols: | diphthamide synthesis DPH2 family protein | chr5:24919046-24920407 FORWARDvery weakly similar to (86.3) loc_os02g57050 12002.m10727 protein diphthamide biosynthesis protein 1, putative, expressed no original description	48h
29.4.1.57	protein.postranslational modification.kinase.receptor like cytoplasmatic kinase VII	potri.013g096000	Transcript	moderately similar to ( 290) AT4G00340 | Symbols: RLK4 | RLK4 (RECEPTOR-LIKE PROTEIN KINASE 4); protein kinase/ sugar binding | chr4:148958-151496 FORWARDmoderately similar to ( 486) KPRO_MAIZE Putative receptor protein kinase ZmPK1 precursor (EC 2.7.11.1) - Zea mays (Maize)highly similar to ( 532) loc_os01g48020 12001.m10994 protein S-locus-like receptor protein kinase, putative, expressedPkinas…	48h
30.2.17	signalling.receptor kinases.DUF 26	potri.013g096000	Transcript	moderately similar to ( 290) AT4G00340 | Symbols: RLK4 | RLK4 (RECEPTOR-LIKE PROTEIN KINASE 4); protein kinase/ sugar binding | chr4:148958-151496 FORWARDmoderately similar to ( 486) KPRO_MAIZE Putative receptor protein kinase ZmPK1 precursor (EC 2.7.11.1) - Zea mays (Maize)highly similar to ( 532) loc_os01g48020 12001.m10994 protein S-locus-like receptor protein kinase, putative, expressedPkinas…	48h
13.2.4.1	amino acid metabolism.degradation.branched chain group.shared	potri.013g097500	Transcript	very weakly similar to (95.5) AT1G04710 | Symbols: KAT1, PKT4 | PKT4 (PEROXISOMAL 3-KETOACYL-COA THIOLASE 4); acetyl-CoA C-acyltransferase/ catalytic | chr1:1321941-1324556 FORWARDvery weakly similar to (90.1) loc_os02g57260 12002.m10748 protein 3-ketoacyl-CoA thiolase 2, peroxisomal precursor, putative, expressed no original description	48h
16.8.5.1	secondary metabolism.flavonoids.isoflavones.isoflavone reductase	potri.013g103800	Transcript	moderately similar to ( 258) AT1G75280 | Symbols: | isoflavone reductase, putative | chr1:28252030-28253355 FORWARDmoderately similar to ( 261) IFRH_SOLTU Isoflavone reductase homolog (EC 1.3.1.-) (CP100) - Solanum tuberosum (Potato)moderately similar to ( 250) loc_os06g27770 12006.m07322 protein isoflavone reductase, putative, expressedNmrA no original description	48h
35.2	not assigned.unknown	potri.013g111600	Transcript	no original description	48h
31.1	cell.organisation	potri.013g133900	Transcript	weakly similar to ( 150) AT1G03670 | Symbols: | ankyrin repeat family protein | chr1:914222-916222 REVERSEweakly similar to ( 134) loc_os07g34830 12007.m07739 protein protein binding protein, putative, expressed no original description	48h
17.5.2	hormone metabolism.ethylene.signal transduction	potri.013g146400	Transcript	moderately similar to ( 241) AT4G31980 | Symbols: | unknown protein | chr4:15464905-15469204 FORWARDmoderately similar to ( 207) loc_os04g42650 12004.m09231 protein expressed proteinDUF247 no original description	48h
30.2.3	signalling.receptor kinases.leucine rich repeat III	potri.014g002700	Transcript	moderately similar to ( 407) AT3G20190 | Symbols: | leucine-rich repeat transmembrane protein kinase, putative | chr3:7044997-7047212 FORWARDweakly similar to ( 184) PSKR_DAUCA Phytosulfokine receptor precursor (EC 2.7.11.1) (Phytosulfokine LRR receptor kinase) - Daucus carota (Carrot)moderately similar to ( 348) loc_os06g45240 12006.m09051 protein ATP binding protein, putative, expressedPkinase …	48h
35.2	not assigned.unknown	potri.014g007500	Transcript	no original description	48h
35.2	not assigned.unknown	potri.014g011000	Transcript	no original description	48h
29.3.5	protein.targeting.peroxisomes	potri.014g017800	Transcript	very weakly similar to (95.5) AT5G43140 | Symbols: | peroxisomal membrane 22 kDa family protein | chr5:17321570-17323224 FORWARDvery weakly similar to (87.0) loc_os12g32330 12012.m07038 protein mpv17 / PMP22 family protein, expressed no original description	48h
35.2	not assigned.unknown	potri.014g030800	Transcript	no original description	48h
27.3.3	RNA.regulation of transcription.AP2/EREBP, APETALA2/Ethylene-responsive element binding protein family	potri.014g046900	Transcript	weakly similar to ( 154) AT2G44840 | Symbols: ATERF13, EREBP, ERF13 | ERF13 (ETHYLENE-RESPONSIVE ELEMENT BINDING FACTOR 13); DNA binding / transcription factor | chr2:18495440-18496120 FORWARDweakly similar to ( 139) ERF2_TOBAC Ethylene-responsive transcription factor 2 (Ethylene-responsive element-binding factor 2) (EREBP-2) (NtERF2) - Nicotiana tabacum (Common tobacco)weakly similar to ( 101) l…	48h
26.19	misc.plastocyanin-like	potri.014g072700	Transcript	very weakly similar to (93.2) AT1G08500 | Symbols: | plastocyanin-like domain-containing protein | chr1:2689110-2689881 FORWARDweakly similar to ( 107) loc_os12g26880 12012.m06506 protein uclacyanin-2 precursor, putative, expressed no original description	48h
17.5.1	hormone metabolism.ethylene.synthesis-degradation	potri.014g073700	Transcript	moderately similar to ( 482) AT4G25420 | Symbols: GA5, GA20OX1, AT2301, ATGA20OX1 | GA20OX1; gibberellin 20-oxidase | chr4:12990982-12992409 REVERSEmoderately similar to ( 472) GAO1B_WHEAT Gibberellin 20 oxidase 1-B (EC 1.14.11.-) (Gibberellin C-20 oxidase 1-B) (GA 20-oxidase 1-B) (Ta20ox1B) (TaGA20ox1-B) - Triticum aestivum (Wheat)moderately similar to ( 424) loc_os03g63970 12003.m11264 protein …	48h
17.6.1.11	hormone metabolism.gibberelin.synthesis-degradation.GA20 oxidase	potri.014g073700	Transcript	moderately similar to ( 482) AT4G25420 | Symbols: GA5, GA20OX1, AT2301, ATGA20OX1 | GA20OX1; gibberellin 20-oxidase | chr4:12990982-12992409 REVERSEmoderately similar to ( 472) GAO1B_WHEAT Gibberellin 20 oxidase 1-B (EC 1.14.11.-) (Gibberellin C-20 oxidase 1-B) (GA 20-oxidase 1-B) (Ta20ox1B) (TaGA20ox1-B) - Triticum aestivum (Wheat)moderately similar to ( 424) loc_os03g63970 12003.m11264 protein …	48h
35.2	not assigned.unknown	potri.014g101200	Transcript	moderately similar to ( 374) AT4G00910 | Symbols: | unknown protein | chr4:389370-391287 REVERSEmoderately similar to ( 333) loc_os02g45160 12002.m09555 protein ALMT1, putative, expressedUPF0005 no original description	48h
34.16	transport.ABC transporters and multidrug resistance systems	potri.014g113400	Transcript	moderately similar to ( 358) AT3G62150 | Symbols: PGP21 | PGP21 (P-GLYCOPROTEIN 21); ATPase, coupled to transmembrane movement of substances | chr3:23008755-23013579 REVERSEweakly similar to ( 153) MDR_ORYSA Putative multidrug resistance protein (P-glycoprotein) - Oryza sativa (Rice)moderately similar to ( 342) loc_os01g18670 12001.m08406 protein multidrug resistance protein 17, putative, express…	48h
35.2	not assigned.unknown	potri.014g117200	Transcript	no original description	48h
35.2	not assigned.unknown	potri.014g131100	Transcript	very weakly similar to (99.4) AT2G47780 | Symbols: | rubber elongation factor (REF) protein-related | chr2:19570076-19570864 FORWARDvery weakly similar to (92.8) loc_os07g47510 12007.m079784 protein stress-related protein, putative, expressedREF no original description	48h
35.2	not assigned.unknown	potri.014g156500	Transcript	no original description	48h
26.4.1	misc.beta 1,3 glucan hydrolases.glucan endo-1,3-beta-glucosidase	potri.014g183000	Transcript	moderately similar to ( 317) AT2G16230 | Symbols: | catalytic/ cation binding / hydrolase, hydrolyzing O-glycosyl compounds | chr2:7035463-7038326 REVERSEweakly similar to ( 168) E13B_WHEAT Glucan endo-1,3-beta-glucosidase precursor (EC 3.2.1.39) ((1->3)-beta-glucan endohydrolase) ((1->3)-beta-glucanase) (Beta-1,3-endoglucanase) - Triticum aestivum (Wheat)moderately similar to ( 259) loc_os03g466…	48h
26.4.1	misc.beta 1,3 glucan hydrolases.glucan endo-1,3-beta-glucosidase	potri.014g184400	Transcript	moderately similar to ( 348) AT2G16230 | Symbols: | catalytic/ cation binding / hydrolase, hydrolyzing O-glycosyl compounds | chr2:7035463-7038326 REVERSEweakly similar to ( 175) E13B_WHEAT Glucan endo-1,3-beta-glucosidase precursor (EC 3.2.1.39) ((1->3)-beta-glucan endohydrolase) ((1->3)-beta-glucanase) (Beta-1,3-endoglucanase) - Triticum aestivum (Wheat)moderately similar to ( 259) loc_os03g466…	48h
35.2	not assigned.unknown	potri.015g014700	Transcript	no original description	48h
16.10	secondary metabolism.simple phenols	potri.015g040600	Transcript	highly similar to ( 835) AT1G18140 | Symbols: LAC1, ATLAC1 | LAC1 (Laccase 1); laccase | chr1:6238986-6241393 REVERSEmoderately similar to ( 229) ASO_CUCSA L-ascorbate oxidase precursor (EC 1.10.3.3) (Ascorbase) (ASO) - Cucumis sativus (Cucumber)highly similar to ( 632) loc_os01g62480 12001.m12370 protein L-ascorbate oxidase precursor, putative, expressedCu-oxidase_3 Cu-oxidase_2 Cu-oxidase SufI …	48h
33.99	development.unspecified	potri.015g046800	Transcript	moderately similar to ( 309) AT3G18400 | Symbols: anac058 | anac058 (Arabidopsis NAC domain containing protein 58); transcription factor | chr3:6318745-6320593 REVERSEmoderately similar to ( 214) NAC77_ORYSA NAC domain-containing protein 77 (ONAC077) (ONAC300) - Oryza sativa (Rice)moderately similar to ( 273) loc_os03g42630 12003.m09316 protein GRAB2 protein, putative, expressedNAM no original de…	48h
35.2	not assigned.unknown	potri.015g053900	Transcript	no original description	48h
26.10	misc.cytochrome P450	potri.015g087000	Transcript	moderately similar to ( 360) AT2G23180 | Symbols: CYP96A1 | CYP96A1; electron carrier/ heme binding / iron ion binding / monooxygenase/ oxygen binding | chr2:9874953-9876503 FORWARDweakly similar to ( 108) C82A1_PEA Cytochrome P450 82A1 (EC 1.14.-.-) (CYPLXXXII) (Fragment) - Pisum sativum (Garden pea)moderately similar to ( 333) loc_os01g08810 12001.m07506 protein cytochrome P450 86A1, putative, …	48h
1.3.13	PS.calvin cycle.rubisco interacting	potri.015g100600	Transcript	very weakly similar to (95.5) RUAP_SOYBN RuBisCO-associated protein - Glycine max (Soybean)moderately similar to ( 284) loc_os10g28050 12010.m05688 protein chitinase 2, putative, expressed no original description	48h
27.3.4	RNA.regulation of transcription.ARF, Auxin Response Factor family	potri.015g102400	Transcript	very weakly similar to (85.9) AT5G62000 | Symbols: ARF2, ARF1-BP, HSS | ARF2 (AUXIN RESPONSE FACTOR 2); protein binding / transcription factor | chr5:24910859-24914680 FORWARDvery weakly similar to (87.8) loc_os11g32110 12011.m07113 protein auxin response factor 2, putative, expressed no original description	48h
27.3.6	RNA.regulation of transcription.bHLH,Basic Helix-Loop-Helix family	potri.015g134400	Transcript	very weakly similar to (99.8) AT4G25410 | Symbols: | DNA binding / transcription factor | chr4:12985772-12987149 FORWARD no original description	48h
35.2	not assigned.unknown	potri.016g002000	Transcript	DnaJ no original description	48h
35.2	not assigned.unknown	potri.016g002500	Transcript	no original description	48h
35.2	not assigned.unknown	potri.016g009000	Transcript	no original description	48h
15.2	metal handling.binding, chelation and storage	potri.016g017600	Transcript	weakly similar to ( 181) AT3G02960 | Symbols: | copper-binding protein-related | chr3:667245-668626 REVERSEweakly similar to ( 134) loc_os04g32030 12004.m08302 protein ATFP3, putative, expressed no original description	48h
26.2	misc.UDP glucosyl and glucoronyl transferases	potri.016g022300	Transcript	weakly similar to ( 145) AT1G22340 | Symbols: AtUGT85A7 | AtUGT85A7 (UDP-glucosyl transferase 85A7); UDP-glycosyltransferase/ glucuronosyltransferase/ transferase, transferring glycosyl groups | chr1:7890464-7892090 REVERSEweakly similar to ( 138) loc_os02g51910 12002.m10222 protein cytokinin-O-glucosyltransferase 2, putative, expressed no original description	48h
35.2	not assigned.unknown	potri.016g028300	Transcript	no original description	48h
34.7	transport.phosphate	potri.016g032900	Transcript	highly similar to ( 836) AT1G14040 | Symbols: | LOCATED IN: integral to membrane; EXPRESSED IN: 21 plant structures; EXPRESSED DURING: 12 growth stages; CONTAINS InterPro DOMAIN/s: SPX, N-terminal (InterPro:IPR004331), EXS, C-terminal (InterPro:IPR004342); BEST Arabidopsis thaliana protein match is: unknown protein (TAIR:AT2G03240.1); Has 732 Blast hits to 696 proteins in 144 species: Archae - 0;…	48h
27.3.44	RNA.regulation of transcription.Chromatin Remodeling Factors	potri.016g033500	Transcript	highly similar to ( 629) AT5G05130 | Symbols: | SNF2 domain-containing protein / helicase domain-containing protein / RING finger domain-containing protein | chr5:1512173-1514918 FORWARDhighly similar to ( 538) loc_os07g44800 12007.m08701 protein SWI/SNF-related matrix-associated actin-dependent regulator of chromatin subfamily A member 3-like 1, putative, expressedHepA SNF2_N no original descrip…	48h
27.3.99	RNA.regulation of transcription.unclassified	potri.016g041500	Transcript	moderately similar to ( 225) AT3G57170 | Symbols: | N-acetylglucosaminyl transferase component family protein / Gpi1 family protein | chr3:21159620-21162259 REVERSEGpi1 no original description	48h
26.10	misc.cytochrome P450	potri.016g050200	Transcript	moderately similar to ( 494) AT5G06905 | Symbols: CYP712A2 | CYP712A2; electron carrier/ heme binding / iron ion binding / monooxygenase/ oxygen binding | chr5:2138438-2140078 REVERSEmoderately similar to ( 347) C93A1_SOYBN Cytochrome P450 93A1 (EC 1.14.-.-) - Glycine max (Soybean)moderately similar to ( 320) loc_os06g41070 12006.m08642 protein cytochrome P450 93A1, putative, expressedp450 CypX n…	48h
26.12	misc.peroxidases	potri.016g058800	Transcript	moderately similar to ( 257) AT5G06720 | Symbols: | peroxidase, putative | chr5:2077567-2078857 REVERSEmoderately similar to ( 220) PERX_TOBAC Lignin-forming anionic peroxidase precursor (EC 1.11.1.7) (TOPA) - Nicotiana tabacum (Common tobacco)moderately similar to ( 224) loc_os03g13200 12003.m06766 protein peroxidase 53 precursor, putative, expressedsecretory_peroxidase plant_peroxidase peroxida…	48h
35.2	not assigned.unknown	potri.016g070100	Transcript	highly similar to ( 508) AT3G11680 | Symbols: | unknown protein | chr3:3686995-3689329 REVERSEmoderately similar to ( 386) loc_os04g34010 12004.m08495 protein ALMT1, putative, expressedUPF0005 no original description	48h
35.2	not assigned.unknown	potri.016g073300	Transcript	no original description	48h
26.22	misc.short chain dehydrogenase/reductase (SDR)	potri.016g074000	Transcript	moderately similar to ( 239) AT1G52340 | Symbols: ABA2, SIS4, GIN1, SDR1, ISI4, SRE1, ATABA2, ATSDR1 | ABA2 (ABA DEFICIENT 2); alcohol dehydrogenase/ oxidoreductase/ xanthoxin dehydrogenase | chr1:19489997-19491527 REVERSEmoderately similar to ( 207) TS2_MAIZE Sex determination protein tasselseed-2 - Zea mays (Maize)moderately similar to ( 277) loc_os04g10000 12004.m06252 protein sex determinatio…	48h
33.99	development.unspecified	potri.016g076000	Transcript	moderately similar to ( 221) AT5G22380 | Symbols: anac090 | anac090 (Arabidopsis NAC domain containing protein 90); transcription factor | chr5:7408924-7410038 REVERSEweakly similar to ( 114) NAC68_ORYSA NAC domain-containing protein 68 (ONAC068) - Oryza sativa (Rice)weakly similar to ( 199) loc_os11g05614 12011.m04758 protein NAC domain-containing protein 90, putative, expressedNAM no original d…	48h
35.2	not assigned.unknown	potri.016g116800	Transcript	no original description	48h
27.3.6	RNA.regulation of transcription.bHLH,Basic Helix-Loop-Helix family	potri.016g120800	Transcript	weakly similar to ( 109) AT5G01310 | Symbols: | basic helix-loop-helix (bHLH) family protein | chr5:125304-128960 FORWARDweakly similar to ( 102) LAX_ORYSA Transcription factor LAX PANICLE - Oryza sativa (Rice)weakly similar to ( 102) loc_os01g61480 12001.m12274 protein transcription factor LAX PANICLE, putative, expressed no original description	48h
30.2.11	signalling.receptor kinases.leucine rich repeat XI	potri.016g127100	Transcript	moderately similar to ( 425) AT2G33060 | Symbols: AtRLP27 | AtRLP27 (Receptor Like Protein 27); kinase/ protein binding | chr2:14025661-14028087 FORWARDmoderately similar to ( 246) RPK1_IPONI Receptor-like protein kinase precursor (EC 2.7.11.1) - Ipomoea nil (Japanese morning glory) (Pharbitis nil)moderately similar to ( 370) loc_os01g04070 12001.m07042 protein verticillium wilt disease resistanc…	48h
29.5.11.1	protein.degradation.ubiquitin.ubiquitin	potri.016g128000	Transcript	weakly similar to ( 112) AT2G47110 | Symbols: UBQ6 | UBQ6; protein binding | chr2:19344701-19345174 FORWARDvery weakly similar to (99.4) UBIQ_WHEAT Ubiquitin - Triticum aestivum (Wheat)weakly similar to ( 116) loc_os05g06770 12005.m05204 protein 40S ribosomal protein S27a, putative, expressedUbiquitin UBQ no original description	48h
35.2	not assigned.unknown	potri.016g130800	Transcript	weakly similar to ( 161) AT5G01750 | Symbols: | unknown protein | chr5:290034-291109 FORWARDweakly similar to ( 143) loc_os07g12730 12007.m05725 protein expressed proteinDUF567 no original description	48h
34.99	transport.misc	potri.016g134800	Transcript	highly similar to ( 577) AT2G38510 | Symbols: | MATE efflux protein-related | chr2:16123985-16125445 FORWARDmoderately similar to ( 384) loc_os02g45380 12002.m09575 protein antiporter/ drug transporter/ transporter, putative, expressedNorM PRK01766 MatE PRK00187 no original description	48h
35.2	not assigned.unknown	potri.016g143300	Transcript	no original description	48h
30.2.17	signalling.receptor kinases.DUF 26	potri.017g008800	Transcript	moderately similar to ( 249) AT1G66980 | Symbols: | protein kinase family protein / glycerophosphoryl diester phosphodiesterase family protein | chr1:24997491-25001961 REVERSEweakly similar to ( 182) KPRO_MAIZE Putative receptor protein kinase ZmPK1 precursor (EC 2.7.11.1) - Zea mays (Maize)moderately similar to ( 294) loc_os01g02290 12001.m06871 protein Ser/Thr receptor-like kinase, putative, ex…	48h
35.2	not assigned.unknown	potri.017g010000	Transcript	no original description	48h
30.2.11	signalling.receptor kinases.leucine rich repeat XI	potri.017g018700	Transcript	moderately similar to ( 448) AT1G74170 | Symbols: AtRLP13 | AtRLP13 (Receptor Like Protein 13); protein binding | chr1:27891555-27895441 REVERSEweakly similar to ( 185) RPK1_IPONI Receptor-like protein kinase precursor (EC 2.7.11.1) - Ipomoea nil (Japanese morning glory) (Pharbitis nil)moderately similar to ( 343) loc_os04g55420 12004.m10434 protein protein binding protein, putative, expressed no…	48h
35.2	not assigned.unknown	potri.017g021300	Transcript	no original description	48h
35.2	not assigned.unknown	potri.017g036500	Transcript	no original description	48h
27.3.7	RNA.regulation of transcription.C2C2(Zn) CO-like, Constans-like zinc finger family	potri.017g039400	Transcript	very weakly similar to (89.4) AT3G21890 | Symbols: | zinc finger (B-box type) family protein | chr3:7709298-7709663 REVERSE no original description	48h
28.99	DNA.unspecified	potri.017g039400	Transcript	very weakly similar to (89.4) AT3G21890 | Symbols: | zinc finger (B-box type) family protein | chr3:7709298-7709663 REVERSE no original description	48h
27.3.24	RNA.regulation of transcription.MADS box transcription factor family	potri.017g040600	Transcript	weakly similar to ( 113) AT5G60440 | Symbols: AGL62 | AGL62 (Agamous-like 62); DNA binding / transcription factor | chr5:24306329-24307520 FORWARDweakly similar to ( 106) loc_os12g21850 12012.m06029 protein DNA binding protein, putative, expressedMADS_MEF2_like MADS MADS MADS_SRF_like no original description	48h
35.2	not assigned.unknown	potri.017g044800	Transcript	no original description	48h
35.2	not assigned.unknown	potri.017g047100	Transcript	no original description	48h
27.3.24	RNA.regulation of transcription.MADS box transcription factor family	potri.017g047300	Transcript	weakly similar to ( 172) AT5G60440 | Symbols: AGL62 | AGL62 (Agamous-like 62); DNA binding / transcription factor | chr5:24306329-24307520 FORWARDweakly similar to ( 103) loc_os09g02830 12009.m03655 protein DNA binding protein, putativeMADS_MEF2_like MADS MADS_SRF_like MADS no original description	48h
29.5	protein.degradation	potri.017g052600	Transcript	moderately similar to ( 255) AT1G02170 | Symbols: LOL3, ATMCPB1, MCP1B, AMC1, ATMC1 | AMC1 (METACASPASE 1); cysteine-type endopeptidase | chr1:411883-413426 FORWARDmoderately similar to ( 245) loc_os03g27210 12003.m08050 protein LOL3, putative, expressedPeptidase_C14 no original description	48h
35.2	not assigned.unknown	potri.017g057200	Transcript	no original description	48h
33.99	development.unspecified	potri.017g089500	Transcript	weakly similar to ( 172) AT5G14520 | Symbols: | pescadillo-related | chr5:4680789-4684330 REVERSEweakly similar to ( 154) loc_os03g49210 12003.m09923 protein pescadillo, putative, expressed no original description	48h
35.2	not assigned.unknown	potri.017g094300	Transcript	no original description	48h
35.2	not assigned.unknown	potri.017g095700	Transcript	no original description	48h
30.2.17	signalling.receptor kinases.DUF 26	potri.017g116900	Transcript	moderately similar to ( 476) AT1G66910 | Symbols: | protein kinase, putative | chr1:24961634-24963941 REVERSEweakly similar to ( 190) KPRO_MAIZE Putative receptor protein kinase ZmPK1 precursor (EC 2.7.11.1) - Zea mays (Maize)moderately similar to ( 468) loc_os01g49614 12001.m43492 protein Ser/Thr protein kinase, putative, expressedPkinase PTKc TyrKc S_TKc Pkinase_Tyr S_TKc PTKc_Src_like PTKc_EGF…	48h
35.2	not assigned.unknown	potri.017g128400	Transcript	no original description	48h
20.1	stress.biotic	potri.018g003200	Transcript	moderately similar to ( 402) AT3G14470 | Symbols: | disease resistance protein (NBS-LRR class), putative | chr3:4857940-4861104 FORWARDmoderately similar to ( 468) loc_os05g41290 12005.m08304 protein disease resistance RPP13-like protein 1, putative, expressedNB-ARC no original description	48h
30.1	signalling.in sugar and nutrient physiology	potri.018g009900	Transcript	highly similar to ( 784) AT2G29110 | Symbols: ATGLR2.8, GLR2.8 | ATGLR2.8; intracellular ligand-gated ion channel | chr2:12506880-12510552 REVERSEmoderately similar to ( 438) GLR31_ORYSA Glutamate receptor 3.1 precursor (Ligand-gated ion channel 3.1) - Oryza sativa (Rice)highly similar to ( 701) loc_os09g25960 12009.m05748 protein glutamate receptor 2.7 precursor, putativeLig_chan ANF_receptor PB…	48h
30.1	signalling.in sugar and nutrient physiology	potri.018g012000	Transcript	highly similar to ( 815) AT2G29120 | Symbols: ATGLR2.7, GLR2.7 | ATGLR2.7; intracellular ligand-gated ion channel | chr2:12511479-12515893 REVERSEmoderately similar to ( 468) GLR31_ORYSA Glutamate receptor 3.1 precursor (Ligand-gated ion channel 3.1) - Oryza sativa (Rice)highly similar to ( 736) loc_os09g25960 12009.m05748 protein glutamate receptor 2.7 precursor, putativeLig_chan ANF_receptor Li…	48h
35.2	not assigned.unknown	potri.018g029600	Transcript	no original description	48h
34.5	transport.ammonium	potri.018g033500	Transcript	highly similar to ( 506) AT2G38290 | Symbols: ATAMT2, AMT2;1 | ATAMT2 (AMMONIUM TRANSPORTER 2); ammonium transmembrane transporter/ high affinity secondary active ammonium transmembrane transporter | chr2:16039672-16042291 REVERSEhighly similar to ( 561) loc_os01g65000 12001.m12614 protein ammonium transporter 2, putative, expressedAmtB Ammonium_transp PRK10666 no original description	48h
34.13	transport.peptides and oligopeptides	potri.018g041700	Transcript	highly similar to ( 549) AT1G52190 | Symbols: | proton-dependent oligopeptide transport (POT) family protein | chr1:19434671-19438673 FORWARDmoderately similar to ( 415) loc_os01g55610 12001.m11718 protein peptide transporter PTR2, putative, expressedPTR2 PTR2 no original description	48h
29.4.1.57	protein.postranslational modification.kinase.receptor like cytoplasmatic kinase VII	potri.018g061600	Transcript	highly similar to ( 696) AT5G12000 | Symbols: | kinase | chr5:3874151-3876780 REVERSEweakly similar to ( 165) PSKR_DAUCA Phytosulfokine receptor precursor (EC 2.7.11.1) (Phytosulfokine LRR receptor kinase) - Daucus carota (Carrot)highly similar to ( 620) loc_os02g12660 12002.m06513 protein receptor-like kinase, putative, expressedS_TKc S_TKc STK_N Pkinase_Tyr TyrKc PTKc Pkinase SPS1 PTKc_Src_like…	48h
35.2	not assigned.unknown	potri.018g091900	Transcript	no original description	48h
35.2	not assigned.unknown	potri.018g110500	Transcript	no original description	48h
35.2	not assigned.unknown	potri.018g113900	Transcript	no original description	48h
35.2	not assigned.unknown	potri.018g130600	Transcript	no original description	48h
35.2	not assigned.unknown	potri.018g146200	Transcript	no original description	48h
30.2.11	signalling.receptor kinases.leucine rich repeat XI	potri.018g148000	Transcript	moderately similar to ( 338) AT1G74190 | Symbols: AtRLP15 | AtRLP15 (Receptor Like Protein 15); protein binding | chr1:27902590-27906158 REVERSEmoderately similar to ( 214) RPK1_IPONI Receptor-like protein kinase precursor (EC 2.7.11.1) - Ipomoea nil (Japanese morning glory) (Pharbitis nil)moderately similar to ( 282) loc_os04g55420 12004.m10434 protein protein binding protein, putative, expresse…	48h
30.2.11	signalling.receptor kinases.leucine rich repeat XI	potri.019g004900	Transcript	weakly similar to ( 147) AT1G07650 | Symbols: | leucine-rich repeat transmembrane protein kinase, putative | chr1:2359817-2366423 REVERSEvery weakly similar to (87.0) RPK1_IPONI Receptor-like protein kinase precursor (EC 2.7.11.1) - Ipomoea nil (Japanese morning glory) (Pharbitis nil)weakly similar to ( 138) loc_os02g13850 12002.m06631 protein protein kinase, putative, expressed no original descr…	48h
30.2.17	signalling.receptor kinases.DUF 26	potri.019g007600	Transcript	moderately similar to ( 418) AT5G60900 | Symbols: RLK1 | RLK1 (RECEPTOR-LIKE PROTEIN KINASE 1); ATP binding / carbohydrate binding / kinase/ protein kinase/ protein serine/threonine kinase/ protein tyrosine kinase/ sugar binding | chr5:24498467-24501494 REVERSEmoderately similar to ( 310) KPRO_MAIZE Putative receptor protein kinase ZmPK1 precursor (EC 2.7.11.1) - Zea mays (Maize)highly similar to…	48h
35.2	not assigned.unknown	potri.019g012900	Transcript	no original description	48h
17.5.2	hormone metabolism.ethylene.signal transduction	potri.019g015500	Transcript	weakly similar to ( 152) AT3G23240 | Symbols: ERF1, ATERF1 | ERF1 (ETHYLENE RESPONSE FACTOR 1); DNA binding / transcription activator/ transcription factor | chr3:8295705-8296361 FORWARDweakly similar to ( 124) loc_os03g64260 12003.m11287 protein ethylene responsive element binding protein, putative, expressedAP2 AP2 no original description	48h
27.3.32	RNA.regulation of transcription.WRKY domain transcription factor family	potri.019g059300	Transcript	weakly similar to ( 132) AT2G40740 | Symbols: WRKY55, ATWRKY55 | WRKY55; transcription factor | chr2:16997177-16999276 FORWARDweakly similar to ( 123) loc_os05g25700 12005.m06863 protein OsWRKY75 - Superfamily of rice TFs having WRKY and zinc finger domains, expressedWRKY no original description	48h
10.6.3	cell wall.degradation.pectate lyases and polygalacturonases	potri.019g067200	Transcript	moderately similar to ( 390) AT3G07820 | Symbols: | polygalacturonase 3 (PGA3) / pectinase | chr3:2496597-2498028 REVERSEmoderately similar to ( 433) PGLR_TOBAC Polygalacturonase precursor (EC 3.2.1.15) (PG) (Pectinase) - Nicotiana tabacum (Common tobacco)moderately similar to ( 315) loc_os06g35370 12006.m08074 protein exopolygalacturonase precursor, putative, expressedGlyco_hydro_28 PGU1 no orig…	48h
35.2	not assigned.unknown	potri.019g070900	Transcript	moderately similar to ( 443) AT5G53390 | Symbols: | unknown protein | chr5:21656951-21659207 REVERSEmoderately similar to ( 374) loc_os05g48260 12005.m08897 protein expressed proteinDUF1298 no original description	48h
29.5.7	protein.degradation.metalloprotease	potri.019g073700	Transcript	moderately similar to ( 213) AT1G59970 | Symbols: | matrixin family protein | chr1:22073601-22074683 FORWARDmoderately similar to ( 206) MEP1_SOYBN Metalloendoproteinase 1 precursor (EC 3.4.24.-) (SMEP1) - Glycine max (Soybean)moderately similar to ( 203) loc_os02g50730 12002.m10107 protein metalloendoproteinase 1 precursor, putative, expressedZnMc_MMP Peptidase_M10 no original description	48h
20.1	stress.biotic	potri.019g074000	Transcript	moderately similar to ( 376) AT3G14470 | Symbols: | disease resistance protein (NBS-LRR class), putative | chr3:4857940-4861104 FORWARDmoderately similar to ( 451) loc_os05g41290 12005.m08304 protein disease resistance RPP13-like protein 1, putative, expressedNB-ARC no original description	48h
27.3.3	RNA.regulation of transcription.AP2/EREBP, APETALA2/Ethylene-responsive element binding protein family	potri.019g088000	Transcript	weakly similar to ( 102) AT1G12890 | Symbols: | AP2 domain-containing transcription factor, putative | chr1:4391734-4392393 FORWARDvery weakly similar to (82.4) ERF4_NICSY Ethylene-responsive transcription factor 4 (Ethylene-responsive element-binding factor 4 homolog) (EREBP-3) (NsERF3) - Nicotiana sylvestris (Wood tobacco)weakly similar to ( 102) loc_os08g07700 12008.m04908 protein ethylene-res…	48h
34.16	transport.ABC transporters and multidrug resistance systems	potri.019g089600	Transcript	moderately similar to ( 306) AT1G53270 | Symbols: | ABC transporter family protein | chr1:19862878-19864650 FORWARDmoderately similar to ( 293) loc_os01g42900 12001.m10554 protein ATPase, coupled to transmembrane movement of substances, putative, expressedABC2_membrane no original description	48h
35.2	not assigned.unknown	potri.019g105600	Transcript	no original description	48h
35.2	not assigned.unknown	potri.019g106700	Transcript	no original description	48h
17.5.2	hormone metabolism.ethylene.signal transduction	potri.019g108400	Transcript	moderately similar to ( 253) AT3G50150 | Symbols: | unknown protein | chr3:18595809-18597551 REVERSEmoderately similar to ( 224) loc_os04g42650 12004.m09231 protein expressed proteinDUF247 no original description	48h
35.2	not assigned.unknown	potri.019g108600	Transcript	no original description	48h
35.2	not assigned.unknown	potri.019g125400	Transcript	no original description	48h
35.2	not assigned.unknown	potri.t002800	Transcript	no original description	48h
35.2	not assigned.unknown	potri.t011600	Transcript	no original description	48h
20.1	stress.biotic	potri.t015400	Transcript	weakly similar to ( 169) AT4G27190 | Symbols: | disease resistance protein (NBS-LRR class), putative | chr4:13620977-13623934 REVERSEweakly similar to ( 139) loc_os01g72680 12001.m13302 protein disease resistance protein RPS2, putativeNB-ARC no original description	48h
35.2	not assigned.unknown	potri.t043500	Transcript	no original description	48h
20.1.7	stress.biotic.PR-proteins	potri.t048800	Transcript	weakly similar to ( 132) AT2G20142 | Symbols: | transmembrane receptor | chr2:8695387-8696566 FORWARDTIR TIR no original description	48h
35.2	not assigned.unknown	potri.t049500	Transcript	no original description	48h
17.5.2	hormone metabolism.ethylene.signal transduction	potri.t050600	Transcript	weakly similar to ( 152) AT3G23240 | Symbols: ERF1, ATERF1 | ERF1 (ETHYLENE RESPONSE FACTOR 1); DNA binding / transcription activator/ transcription factor | chr3:8295705-8296361 FORWARDweakly similar to ( 124) loc_os03g64260 12003.m11287 protein ethylene responsive element binding protein, putative, expressedAP2 AP2 no original description	48h
30.2.20	signalling.receptor kinases.wheat LRK10 like	potri.t065400	Transcript	weakly similar to ( 122) AT1G66920 | Symbols: | serine/threonine protein kinase, putative | chr1:24965410-24967432 REVERSE no original description	48h
35.2	not assigned.unknown	potri.t068800	Transcript	no original description	48h
29.4.1.57	protein.postranslational modification.kinase.receptor like cytoplasmatic kinase VII	potri.t075800	Transcript	moderately similar to ( 303) AT5G48380 | Symbols: | leucine-rich repeat family protein / protein kinase family protein | chr5:19604584-19606532 REVERSEweakly similar to ( 169) PSKR_DAUCA Phytosulfokine receptor precursor (EC 2.7.11.1) (Phytosulfokine LRR receptor kinase) - Daucus carota (Carrot)moderately similar to ( 320) loc_os11g14420 12011.m05578 protein brassinosteroid LRR receptor kinase pr…	48h
30.2.11	signalling.receptor kinases.leucine rich repeat XI	potri.t075800	Transcript	moderately similar to ( 303) AT5G48380 | Symbols: | leucine-rich repeat family protein / protein kinase family protein | chr5:19604584-19606532 REVERSEweakly similar to ( 169) PSKR_DAUCA Phytosulfokine receptor precursor (EC 2.7.11.1) (Phytosulfokine LRR receptor kinase) - Daucus carota (Carrot)moderately similar to ( 320) loc_os11g14420 12011.m05578 protein brassinosteroid LRR receptor kinase pr…	48h
30.2.17	signalling.receptor kinases.DUF 26	potri.t075800	Transcript	moderately similar to ( 303) AT5G48380 | Symbols: | leucine-rich repeat family protein / protein kinase family protein | chr5:19604584-19606532 REVERSEweakly similar to ( 169) PSKR_DAUCA Phytosulfokine receptor precursor (EC 2.7.11.1) (Phytosulfokine LRR receptor kinase) - Daucus carota (Carrot)moderately similar to ( 320) loc_os11g14420 12011.m05578 protein brassinosteroid LRR receptor kinase pr…	48h
35.2	not assigned.unknown	potri.t078700	Transcript	no original description	48h
35.2	not assigned.unknown	potri.t081200	Transcript	no original description	48h
27.3.11	RNA.regulation of transcription.C2H2 zinc finger family	potri.t083900	Transcript	very weakly similar to (94.4) AT2G37740 | Symbols: ATZFP10, ZFP10 | ZFP10 (ZINC-FINGER PROTEIN 10); nucleic acid binding / transcription factor/ zinc ion binding | chr2:15827706-15828620 REVERSEweakly similar to ( 125) loc_os05g20930 12005.m06491 protein transcriptional regulator RABBIT EARS, putative, expressed no original description	48h
30.2.17	signalling.receptor kinases.DUF 26	potri.t084200	Transcript	highly similar to ( 699) AT5G60900 | Symbols: RLK1 | RLK1 (RECEPTOR-LIKE PROTEIN KINASE 1); ATP binding / carbohydrate binding / kinase/ protein kinase/ protein serine/threonine kinase/ protein tyrosine kinase/ sugar binding | chr5:24498467-24501494 REVERSEmoderately similar to ( 331) KPRO_MAIZE Putative receptor protein kinase ZmPK1 precursor (EC 2.7.11.1) - Zea mays (Maize)highly similar to ( 6…	48h
35.2	not assigned.unknown	potri.t100300	Transcript	no original description	48h
35.2	not assigned.unknown	potri.t103800	Transcript	no original description	48h
16.2	secondary metabolism.phenylpropanoids	potri.t111900	Transcript	moderately similar to ( 400) AT1G24430 | Symbols: | transferase/ transferase, transferring acyl groups other than amino-acyl groups | chr1:8658190-8659497 REVERSEvery weakly similar to (86.7) HCBT2_DIACA Anthranilate N-benzoyltransferase protein 2 (EC 2.3.1.144) (Anthranilate N-hydroxycinnamoyl/benzoyltransferase 2) - Dianthus caryophyllus (Carnation) (Clove pink)weakly similar to ( 124) loc_os08…	48h
16.2	secondary metabolism.phenylpropanoids	potri.t112100	Transcript	weakly similar to ( 154) AT1G24430 | Symbols: | transferase/ transferase, transferring acyl groups other than amino-acyl groups | chr1:8658190-8659497 REVERSETransferase no original description	48h
10.7	cell wall.modification	potri.t112400	Transcript	moderately similar to ( 340) AT4G14130 | Symbols: XTR7 | XTR7 (XYLOGLUCAN ENDOTRANSGLYCOSYLASE 7); hydrolase, acting on glycosyl bonds / hydrolase, hydrolyzing O-glycosyl compounds / xyloglucan:xyloglucosyl transferase | chr4:8137161-8138196 REVERSEmoderately similar to ( 340) BRU1_SOYBN Brassinosteroid-regulated protein BRU1 precursor - Glycine max (Soybean)moderately similar to ( 323) loc_os06g…	48h
35.2	not assigned.unknown	potri.t119500	Transcript	no original description	48h
33.99	development.unspecified	potri.t123400	Transcript	weakly similar to ( 138) AT5G45160 | Symbols: | root hair defective 3 GTP-binding (RHD3) family protein | chr5:18264991-18270035 FORWARDweakly similar to ( 130) loc_os01g39310 12001.m43066 protein protein SEY1, putative, expressedRHD3 no original description	48h
29.4.1.57	protein.postranslational modification.kinase.receptor like cytoplasmatic kinase VII	potri.t126500	Transcript	moderately similar to ( 497) AT1G79680 | Symbols: | wall-associated kinase, putative | chr1:29980188-29982749 REVERSEmoderately similar to ( 201) PSKR_DAUCA Phytosulfokine receptor precursor (EC 2.7.11.1) (Phytosulfokine LRR receptor kinase) - Daucus carota (Carrot)moderately similar to ( 407) loc_os04g55760 12004.m10467 protein OsWAK55 - OsWAK receptor-like protein kinaseS_TKc Pkinase TyrKc S_TK…	48h
29.4.1.57	protein.postranslational modification.kinase.receptor like cytoplasmatic kinase VII	potri.t126600	Transcript	moderately similar to ( 432) AT1G79680 | Symbols: | wall-associated kinase, putative | chr1:29980188-29982749 REVERSEweakly similar to ( 169) NORK_MEDTR Nodulation receptor kinase precursor (EC 2.7.11.1) (Does not make infections protein 2) (Symbiosis receptor-like kinase) (MtSYMRK) - Medicago truncatula (Barrel medic)moderately similar to ( 353) loc_os02g56370 12002.m10660 protein OsWAK20 - OsWA…	48h
30.2.25	signalling.receptor kinases.wall associated kinase	potri.t126600	Transcript	moderately similar to ( 432) AT1G79680 | Symbols: | wall-associated kinase, putative | chr1:29980188-29982749 REVERSEweakly similar to ( 169) NORK_MEDTR Nodulation receptor kinase precursor (EC 2.7.11.1) (Does not make infections protein 2) (Symbiosis receptor-like kinase) (MtSYMRK) - Medicago truncatula (Barrel medic)moderately similar to ( 353) loc_os02g56370 12002.m10660 protein OsWAK20 - OsWA…	48h
30.2.17	signalling.receptor kinases.DUF 26	potri.t128400	Transcript	moderately similar to ( 368) AT4G05200 | Symbols: | protein kinase family protein | chr4:2679793-2682309 REVERSEweakly similar to ( 126) PSKR_DAUCA Phytosulfokine receptor precursor (EC 2.7.11.1) (Phytosulfokine LRR receptor kinase) - Daucus carota (Carrot)moderately similar to ( 315) loc_os07g43560 12007.m08583 protein CRK10, putative, expressedS_TKc Pkinase_Tyr S_TKc TyrKc PTKc Pkinase PTKc_Src…	48h
29.4.1.57	protein.postranslational modification.kinase.receptor like cytoplasmatic kinase VII	potri.t132800	Transcript	moderately similar to ( 446) AT1G69730 | Symbols: | protein kinase family protein | chr1:26228703-26231339 REVERSEmoderately similar to ( 206) PSKR_DAUCA Phytosulfokine receptor precursor (EC 2.7.11.1) (Phytosulfokine LRR receptor kinase) - Daucus carota (Carrot)moderately similar to ( 356) loc_os04g51030 12004.m10000 protein wall-associated kinase 1, putative, expressedTyrKc Pkinase Pkinase_Tyr …	48h
35.2	not assigned.unknown	potri.t150400	Transcript	weakly similar to ( 169) AT2G17080 | Symbols: | unknown protein | chr2:7433326-7434117 REVERSEvery weakly similar to (83.2) loc_os08g43980 12008.m08372 protein conserved hypothetical proteinDUF241 no original description	48h
35.2	not assigned.unknown	potri.t157000	Transcript	no original description	48h
34.99	transport.misc	potri.t163800	Transcript	moderately similar to ( 297) AT1G16390 | Symbols: ATOCT3 | ATOCT3 (ARABIDOPSIS THALIANA ORGANIC CATION/CARNITINE TRANSPORTER 3); carbohydrate transmembrane transporter/ sugar:hydrogen symporter | chr1:5602921-5604477 FORWARDmoderately similar to ( 244) loc_os07g37530 12007.m29226 protein organic cation/carnitine transporter 3, putative, expressed no original description	48h
30.2.11	signalling.receptor kinases.leucine rich repeat XI	potri.t164100	Transcript	moderately similar to ( 279) AT3G25010 | Symbols: AtRLP41 | AtRLP41 (Receptor Like Protein 41); kinase/ protein binding | chr3:9110103-9112748 REVERSEweakly similar to ( 160) PSKR_DAUCA Phytosulfokine receptor precursor (EC 2.7.11.1) (Phytosulfokine LRR receptor kinase) - Daucus carota (Carrot)moderately similar to ( 322) loc_os12g12010 12012.m05176 protein verticillium wilt disease resistance pr…	48h
29.4.1.57	protein.postranslational modification.kinase.receptor like cytoplasmatic kinase VII	potri.t167400	Transcript	moderately similar to ( 430) AT1G21270 | Symbols: WAK2 | WAK2; ATP binding / calcium ion binding / protein kinase/ protein serine/threonine kinase | chr1:7444997-7447345 FORWARDmoderately similar to ( 218) CRI4_MAIZE Putative receptor protein kinase CRINKLY4 precursor (EC 2.7.11.1) - Zea mays (Maize)moderately similar to ( 471) loc_os04g51050 12004.m101873 protein OsWAK53a - OsWAK receptor-like p…	48h
10.6.3	cell wall.degradation.pectate lyases and polygalacturonases	potri.t170900	Transcript	moderately similar to ( 474) AT1G65570 | Symbols: | polygalacturonase, putative / pectinase, putative | chr1:24374098-24375846 REVERSEmoderately similar to ( 466) PGLR_PRUPE Polygalacturonase precursor (EC 3.2.1.15) (PG) (Pectinase) - Prunus persica (Peach)moderately similar to ( 362) loc_os01g43490 12001.m10611 protein polygalacturonase precursor, putative, expressedGlyco_hydro_28 PGU1 no origin…	48h
10.6.3	cell wall.degradation.pectate lyases and polygalacturonases	potri.t171000	Transcript	moderately similar to ( 481) AT1G65570 | Symbols: | polygalacturonase, putative / pectinase, putative | chr1:24374098-24375846 REVERSEmoderately similar to ( 471) PGLR_PRUPE Polygalacturonase precursor (EC 3.2.1.15) (PG) (Pectinase) - Prunus persica (Peach)moderately similar to ( 363) loc_os01g43490 12001.m10611 protein polygalacturonase precursor, putative, expressedGlyco_hydro_28 PGU1 no origin…	48h
35.2	not assigned.unknown	potri.t172900	Transcript	no original description	48h
35.2	not assigned.unknown	potri.t174000	Transcript	no original description	48h
		Potri.001g015066			48h
		Potri.001g021801			48h
		Potri.001g050950			48h
		Potri.001g064301			48h
		Potri.001g079201			48h
		Potri.001g294250			48h
		Potri.001g444701			48h
		Potri.002g035750			48h
		Potri.003g010533			48h
		Potri.003g041501			48h
		Potri.003g084501			48h
		Potri.003g204801			48h
		Potri.004g033050			48h
		Potri.004g097650			48h
		Potri.004g171750			48h
		Potri.004g220550			48h
		Potri.005g016150			48h
		Potri.005g016225			48h
		Potri.005g062020			48h
		Potri.005g108650			48h
		Potri.005g223432			48h
		Potri.006g140950			48h
		Potri.006g271720			48h
		Potri.007g043750			48h
		Potri.007g113350			48h
		Potri.007g114450			48h
		Potri.007g114650			48h
		Potri.007g128050			48h
		Potri.007g139501			48h
		Potri.008g023201			48h
		Potri.008g030001			48h
		Potri.008g074150			48h
		Potri.008g125933			48h
		Potri.008g166632			48h
		Potri.008g191001			48h
		Potri.008g210850			48h
		Potri.009g003550			48h
		Potri.009g107001			48h
		Potri.010g062520			48h
		Potri.010g076150			48h
		Potri.010g080650			48h
		Potri.010g098932			48h
		Potri.010g135633			48h
		Potri.010g165833			48h
		Potri.010g183950			48h
		Potri.011g012401			48h
		Potri.011g065350			48h
		Potri.011g081001			48h
		Potri.012g066250			48h
		Potri.012g070801			48h
		Potri.013g025550			48h
		Potri.013g103966			48h
		Potri.013g110166			48h
		Potri.013g148950			48h
		Potri.013g153332			48h
		Potri.014g033701			48h
		Potri.014g074150			48h
		Potri.015g034125			48h
		Potri.015g122001			48h
		Potri.016g002950			48h
		Potri.016g044732			48h
		Potri.017g022532			48h
		Potri.017g023832			48h
		Potri.017g030832			48h
		Potri.017g095632			48h
		Potri.017g096350			48h
		Potri.018g011950			48h
		Potri.t000666			48h
		Potri.t002456			48h
		Potri.t004201			48h
		Potri.t011851			48h
		Potri.t012985			48h
		Potri.t023725			48h
		Potri.t024966			48h
		Potri.t027401			48h
		Potri.t027601			48h
		Potri.t031366			48h
		Potri.t048850			48h
		Potri.t052675			48h
		Potri.t053151			48h
		Potri.t053950			48h
		Potri.t078801			48h
		Potri.t086001			48h
		Potri.t090550			48h
		Potri.t119150			48h
		Potri.t119950			48h
		Potri.t124650			48h
		Potri.t138950			48h
		Potri.t147401			48h
		Potri.t172009			48h
30.2.17	signalling.receptor kinases.DUF 26	potri.001g014500	Transcript	weakly similar to ( 167) AT5G60900 | Symbols: RLK1 | RLK1 (RECEPTOR-LIKE PROTEIN KINASE 1); ATP binding / carbohydrate binding / kinase/ protein kinase/ protein serine/threonine kinase/ protein tyrosine kinase/ sugar binding | chr5:24498467-24501494 REVERSEweakly similar to ( 113) KPRO_MAIZE Putative receptor protein kinase ZmPK1 precursor (EC 2.7.11.1) - Zea mays (Maize)weakly similar to ( 173) …	144h
27.3.6	RNA.regulation of transcription.bHLH,Basic Helix-Loop-Helix family	potri.001g062900	Transcript	weakly similar to ( 115) AT5G50915 | Symbols: | basic helix-loop-helix (bHLH) family protein | chr5:20710764-20712252 REVERSEweakly similar to ( 121) loc_os09g32510 12009.m22151 protein BHLH transcription factor, putative, expressed no original description	144h
35.2	not assigned.unknown	potri.001g146300	Transcript	no original description	144h
35.2	not assigned.unknown	potri.001g171700	Transcript	no original description	144h
35.2	not assigned.unknown	potri.001g188200	Transcript	weakly similar to ( 150) AT3G52060 | Symbols: | unknown protein | chr3:19310987-19312027 REVERSEweakly similar to ( 143) loc_os03g44580 12003.m35334 protein expressed proteinDUF266 no original description	144h
35.2	not assigned.unknown	potri.001g203700	Transcript	no original description	144h
35.2	not assigned.unknown	potri.001g203800	Transcript	no original description	144h
20.1	stress.biotic	potri.001g221400	Transcript	moderately similar to ( 251) AT1G75800 | Symbols: | pathogenesis-related thaumatin family protein | chr1:28458889-28460447 FORWARDmoderately similar to ( 263) TP1A_MALDO Thaumatin-like protein 1a precursor (Allergen Mal d 2) (Mdtl1) (Pathogenesis-related protein 5a) (PR-5a) - Malus domestica (Apple) (Malus sylvestris)moderately similar to ( 229) loc_os03g14050 12003.m34813 protein thaumatin-like …	144h
20.1	stress.biotic	potri.001g221500	Transcript	moderately similar to ( 246) AT1G75800 | Symbols: | pathogenesis-related thaumatin family protein | chr1:28458889-28460447 FORWARDmoderately similar to ( 278) TP1A_MALDO Thaumatin-like protein 1a precursor (Allergen Mal d 2) (Mdtl1) (Pathogenesis-related protein 5a) (PR-5a) - Malus domestica (Apple) (Malus sylvestris)moderately similar to ( 232) loc_os08g43510 12008.m08325 protein thaumatin-like …	144h
26.3	misc.gluco-, galacto- and mannosidases	potri.001g223300	Transcript	highly similar to ( 522) AT5G42260 | Symbols: BGLU12 | BGLU12 (BETA GLUCOSIDASE 12); catalytic/ cation binding / hydrolase, hydrolyzing O-glycosyl compounds | chr5:16898712-16900235 FORWARDmoderately similar to ( 408) BGLC_MAIZE Beta-glucosidase, chloroplast precursor (EC 3.2.1.21) (Gentiobiase) (Cellobiase) (Beta-D-glucoside glucohydrolase) - Zea mays (Maize)highly similar to ( 573) loc_os04g398…	144h
26.3	misc.gluco-, galacto- and mannosidases	potri.001g223500	Transcript	highly similar to ( 520) AT3G60130 | Symbols: BGLU16 | BGLU16 (BETA GLUCOSIDASE 16); catalytic/ cation binding / hydrolase, hydrolyzing O-glycosyl compounds | chr3:22210440-22213650 FORWARDmoderately similar to ( 427) BGLC_MAIZE Beta-glucosidase, chloroplast precursor (EC 3.2.1.21) (Gentiobiase) (Cellobiase) (Beta-D-glucoside glucohydrolase) - Zea mays (Maize)highly similar to ( 572) loc_os04g398…	144h
26.3	misc.gluco-, galacto- and mannosidases	potri.001g223700	Transcript	highly similar to ( 516) AT3G60120 | Symbols: BGLU27 | BGLU27 (BETA GLUCOSIDASE 27); catalytic/ cation binding / hydrolase, hydrolyzing O-glycosyl compounds | chr3:22206238-22208952 FORWARDmoderately similar to ( 419) BGLC_MAIZE Beta-glucosidase, chloroplast precursor (EC 3.2.1.21) (Gentiobiase) (Cellobiase) (Beta-D-glucoside glucohydrolase) - Zea mays (Maize)highly similar to ( 568) loc_os04g398…	144h
26.3	misc.gluco-, galacto- and mannosidases	potri.001g223800	Transcript	highly similar to ( 520) AT2G44480 | Symbols: BGLU17 | BGLU17 (BETA GLUCOSIDASE 17); catalytic/ cation binding / hydrolase, hydrolyzing O-glycosyl compounds | chr2:18360476-18363001 FORWARDmoderately similar to ( 430) BGLC_MAIZE Beta-glucosidase, chloroplast precursor (EC 3.2.1.21) (Gentiobiase) (Cellobiase) (Beta-D-glucoside glucohydrolase) - Zea mays (Maize)highly similar to ( 578) loc_os04g398…	144h
26.3	misc.gluco-, galacto- and mannosidases	potri.001g223900	Transcript	highly similar to ( 520) AT3G60130 | Symbols: BGLU16 | BGLU16 (BETA GLUCOSIDASE 16); catalytic/ cation binding / hydrolase, hydrolyzing O-glycosyl compounds | chr3:22210440-22213650 FORWARDmoderately similar to ( 421) BGLC_MAIZE Beta-glucosidase, chloroplast precursor (EC 3.2.1.21) (Gentiobiase) (Cellobiase) (Beta-D-glucoside glucohydrolase) - Zea mays (Maize)highly similar to ( 572) loc_os04g398…	144h
26.3	misc.gluco-, galacto- and mannosidases	potri.001g224000	Transcript	moderately similar to ( 498) AT2G44480 | Symbols: BGLU17 | BGLU17 (BETA GLUCOSIDASE 17); catalytic/ cation binding / hydrolase, hydrolyzing O-glycosyl compounds | chr2:18360476-18363001 FORWARDmoderately similar to ( 409) BGLC_MAIZE Beta-glucosidase, chloroplast precursor (EC 3.2.1.21) (Gentiobiase) (Cellobiase) (Beta-D-glucoside glucohydrolase) - Zea mays (Maize)highly similar to ( 550) loc_os04…	144h
35.2	not assigned.unknown	potri.001g304300	Transcript	no original description	144h
35.2	not assigned.unknown	potri.001g324100	Transcript	no original description	144h
35.2	not assigned.unknown	potri.001g376200	Transcript	no original description	144h
35.2	not assigned.unknown	potri.001g377300	Transcript	no original description	144h
35.2	not assigned.unknown	potri.001g385700	Transcript	no original description	144h
30.11	signalling.light	potri.001g390900	Transcript	moderately similar to ( 233) AT1G78815 | Symbols: LSH7 | LSH7 (LIGHT SENSITIVE HYPOCOTYLS 7) | chr1:29632054-29632641 REVERSEweakly similar to ( 188) loc_os01g61310 12001.m12257 protein conserved hypothetical proteinDUF640 no original description	144h
35.2	not assigned.unknown	potri.001g421900	Transcript	no original description	144h
35.2	not assigned.unknown	potri.001g422900	Transcript	no original description	144h
35.2	not assigned.unknown	potri.001g429300	Transcript	moderately similar to ( 211) loc_os01g15720 12001.m08170 protein tobamovirus movement protein containing protein no original description	144h
35.2	not assigned.unknown	potri.001g439500	Transcript	no original description	144h
35.2	not assigned.unknown	potri.001g439800	Transcript	no original description	144h
35.2	not assigned.unknown	potri.001g439900	Transcript	no original description	144h
30.2.24	signalling.receptor kinases.S-locus glycoprotein like	potri.001g441700	Transcript	weakly similar to ( 159) AT5G18470 | Symbols: | curculin-like (mannose-binding) lectin family protein | chr5:6127952-6129193 FORWARDweakly similar to ( 104) SLSG3_BRAOL S-locus-specific glycoprotein S13 precursor (SLSG-13) (Fragment) - Brassica oleracea (Wild cabbage)weakly similar to ( 127) loc_os04g54140 12004.m10306 protein receptor-like kinase, putative, expressedB_lectin no original descript…	144h
29.5.1	protein.degradation.subtilases	potri.001g450500	Transcript	moderately similar to ( 251) AT4G10540 | Symbols: | subtilase family protein | chr4:6512515-6515743 REVERSEweakly similar to ( 184) loc_os09g36110 12009.m06561 protein subtilisin-like protease precursor, putative, expressed no original description	144h
26.12	misc.peroxidases	potri.001g458900	Transcript	moderately similar to ( 364) AT1G14540 | Symbols: | anionic peroxidase, putative | chr1:4974233-4975600 REVERSEmoderately similar to ( 396) PERX_NICSY Lignin-forming anionic peroxidase precursor (EC 1.11.1.7) - Nicotiana sylvestris (Wood tobacco)moderately similar to ( 317) loc_os11g02130 12011.m04413 protein peroxidase 52 precursor, putative, expressedsecretory_peroxidase plant_peroxidase peroxi…	144h
26.8	misc.nitrilases, *nitrile lyases, berberine bridge enzymes, reticuline oxidases, troponine reductases	potri.001g462500	Transcript	highly similar to ( 632) AT1G30700 | Symbols: | FAD-binding domain-containing protein | chr1:10892623-10894437 FORWARDmoderately similar to ( 415) loc_os06g35550 12006.m08092 protein retrotransposon protein, putative, Ty1-copia subclass, expressedFAD_binding_4 GlcD no original description	144h
20.2.99	stress.abiotic.unspecified	potri.001g465100	Transcript	moderately similar to ( 241) AT3G05950 | Symbols: | germin-like protein, putative | chr3:1781130-1781964 REVERSEweakly similar to ( 194) GLP1_MESCR Germin-like protein precursor - Mesembryanthemum crystallinum (Common ice plant)moderately similar to ( 266) loc_os02g29000 12002.m08044 protein germin-like protein subfamily 1 member 11 precursor, putativeCupin_1 no original description	144h
35.2	not assigned.unknown	potri.002g022400	Transcript	no original description	144h
26.10	misc.cytochrome P450	potri.002g025800	Transcript	moderately similar to ( 490) AT4G31500 | Symbols: CYP83B1, SUR2, RNT1, RED1, ATR4 | CYP83B1 (CYTOCHROME P450 MONOOXYGENASE 83B1); oxidoreductase, acting on paired donors, with incorporation or reduction of molecular oxygen, NADH or NADPH as one donor, and incorporation of one atom of oxygen / oxygen binding | chr4:15273677-15275271 REVERSEmoderately similar to ( 455) C71A9_SOYBN Cytochrome P450 7…	144h
26.10	misc.cytochrome P450	potri.002g121300	Transcript	moderately similar to ( 226) AT2G23190 | Symbols: CYP81D7 | CYP81D7; electron carrier/ heme binding / iron ion binding / monooxygenase/ oxygen binding | chr2:9877058-9879007 FORWARDweakly similar to ( 154) C82A1_PEA Cytochrome P450 82A1 (EC 1.14.-.-) (CYPLXXXII) (Fragment) - Pisum sativum (Garden pea)moderately similar to ( 204) loc_os04g18380 12004.m06999 protein cytochrome P450 81E1, putative, …	144h
35.2	not assigned.unknown	potri.002g177000	Transcript	no original description	144h
26.3	misc.gluco-, galacto- and mannosidases	potri.002g219600	Transcript	highly similar to ( 515) AT3G60130 | Symbols: BGLU16 | BGLU16 (BETA GLUCOSIDASE 16); catalytic/ cation binding / hydrolase, hydrolyzing O-glycosyl compounds | chr3:22210440-22213650 FORWARDmoderately similar to ( 421) BGLC_MAIZE Beta-glucosidase, chloroplast precursor (EC 3.2.1.21) (Gentiobiase) (Cellobiase) (Beta-D-glucoside glucohydrolase) - Zea mays (Maize)highly similar to ( 568) loc_os04g398…	144h
35.2	not assigned.unknown	potri.002g250300	Transcript	no original description	144h
35.2	not assigned.unknown	potri.003g013400	Transcript	no original description	144h
13.1.6.4.1	amino acid metabolism.synthesis.aromatic aa.tyrosine.arogenate dehydrogenase \& prephenate dehydrogenase	potri.003g030600	Transcript	moderately similar to ( 270) AT1G15710 | Symbols: | prephenate dehydrogenase family protein | chr1:5404505-5405581 FORWARDmoderately similar to ( 223) loc_os06g49520 12006.m09476 protein arogenate dehydrogenase isoform 2, putative, expressed no original description	144h
35.2	not assigned.unknown	potri.003g069500	Transcript	no original description	144h
35.2	not assigned.unknown	potri.003g112500	Transcript	no original description	144h
21.4	redox.glutaredoxins	potri.003g167000	Transcript	weakly similar to ( 147) AT5G14070 | Symbols: ROXY2 | ROXY2; electron carrier/ protein disulfide oxidoreductase | chr5:4541915-4542337 FORWARDvery weakly similar to (82.0) GLRX_RICCO Glutaredoxin - Ricinus communis (Castor bean)weakly similar to ( 149) loc_os01g27140 12001.m09165 protein glutaredoxin, putative, expressedGRX_GRXh_1_2_like no original description	144h
35.2	not assigned.unknown	potri.003g175600	Transcript	no original description	144h
17.5.2	hormone metabolism.ethylene.signal transduction	potri.003g181800	Transcript	moderately similar to ( 239) AT2G36430 | Symbols: | unknown protein | chr2:15290211-15291557 FORWARDmoderately similar to ( 205) loc_os04g42650 12004.m09231 protein expressed proteinDUF247 no original description	144h
35.2	not assigned.unknown	potri.003g207300	Transcript	no original description	144h
30.2.17	signalling.receptor kinases.DUF 26	potri.003g211600	Transcript	weakly similar to ( 146) AT5G60900 | Symbols: RLK1 | RLK1 (RECEPTOR-LIKE PROTEIN KINASE 1); ATP binding / carbohydrate binding / kinase/ protein kinase/ protein serine/threonine kinase/ protein tyrosine kinase/ sugar binding | chr5:24498467-24501494 REVERSEvery weakly similar to (98.6) KPRO_MAIZE Putative receptor protein kinase ZmPK1 precursor (EC 2.7.11.1) - Zea mays (Maize)weakly similar to ( …	144h
35.2	not assigned.unknown	potri.004g007200	Transcript	very weakly similar to (92.0) AT1G11925 | Symbols: | Encodes a Stigma-specific Stig1 family protein | chr1:4026195-4026617 REVERSEStig1 no original description	144h
29.5.11.4.3.2	protein.degradation.ubiquitin.E3.SCF.FBOX	potri.004g008600	Transcript	moderately similar to ( 382) AT4G22030 | Symbols: | F-box family protein | chr4:11672396-11675575 FORWARDmoderately similar to ( 261) loc_os02g13220 12002.m06569 protein expressed protein no original description	144h
29.5.11.4.3.2	protein.degradation.ubiquitin.E3.SCF.FBOX	potri.004g009100	Transcript	moderately similar to ( 325) AT4G22030 | Symbols: | F-box family protein | chr4:11672396-11675575 FORWARDmoderately similar to ( 248) loc_os02g13220 12002.m06569 protein expressed protein no original description	144h
29.5.11.4.3.2	protein.degradation.ubiquitin.E3.SCF.FBOX	potri.004g009300	Transcript	moderately similar to ( 382) AT4G22030 | Symbols: | F-box family protein | chr4:11672396-11675575 FORWARDmoderately similar to ( 260) loc_os02g13220 12002.m06569 protein expressed protein no original description	144h
27.3.25	RNA.regulation of transcription.MYB domain transcription factor family	potri.004g026600	Transcript	weakly similar to ( 173) AT4G21440 | Symbols: ATMYB102, ATM4 | ATMYB102 (ARABIDOPSIS MYB-LIKE 102); DNA binding / transcription factor | chr4:11418425-11419652 REVERSEweakly similar to ( 169) MYB1_MAIZE Myb-related protein Zm1 - Zea mays (Maize)weakly similar to ( 175) loc_os07g37210 12007.m07971 protein MYB transcription factor, putative, expressed no original description	144h
27.3.7	RNA.regulation of transcription.C2C2(Zn) CO-like, Constans-like zinc finger family	potri.004g027000	Transcript	very weakly similar to (91.3) AT4G27310 | Symbols: | zinc finger (B-box type) family protein | chr4:13675853-13676616 FORWARD no original description	144h
16.1.5	secondary metabolism.isoprenoids.terpenoids	potri.004g040800	Transcript	weakly similar to ( 137) AT1G61120 | Symbols: TPS04, GES | TPS04 (TERPENE SYNTHASE 04); (E,E)-geranyllinalool synthase | chr1:22523689-22528598 FORWARDvery weakly similar to (87.4) loc_os04g52230 12004.m10118 protein ent-kaurene synthase B, chloroplast precursor, putative, expressedTerpene_synth_C Terpene_cyclase_plant_C1 Terpene_cyclase_C1 no original description	144h
27.3.23	RNA.regulation of transcription.HSF,Heat-shock transcription factor family	potri.004g042600	Transcript	weakly similar to ( 127) AT1G32330 | Symbols: ATHSFA1D, HSFA1D | ATHSFA1D; DNA binding / transcription factor | chr1:11657265-11660234 REVERSEweakly similar to ( 132) loc_os07g08140 12007.m05271 protein heat shock factor protein HSF30, putative, expressedHSF_DNA-bind HSF HSF1 no original description	144h
35.2	not assigned.unknown	potri.004g049900	Transcript	no original description	144h
30.5	signalling.G-proteins	potri.004g051400	Transcript	weakly similar to ( 188) AT5G60860 | Symbols: AtRABA1f | AtRABA1f (Arabidopsis Rab GTPase homolog A1f); GTP binding | chr5:24484750-24485565 FORWARDweakly similar to ( 182) RB11B_TOBAC Ras-related protein Rab11B - Nicotiana tabacum (Common tobacco)weakly similar to ( 187) loc_os09g15790 12009.m04840 protein ras-related protein Rab11B, putative, expressedRab11_like RAB Ras Rab Rab5_related Rab2 Ra…	144h
10.6.3	cell wall.degradation.pectate lyases and polygalacturonases	potri.004g073900	Transcript	highly similar to ( 633) AT3G48950 | Symbols: | glycoside hydrolase family 28 protein / polygalacturonase (pectinase) family protein | chr3:18148017-18149987 FORWARDvery weakly similar to (91.3) PGLR2_MAIZE Exopolygalacturonase precursor (EC 3.2.1.67) (ExoPG) (Pectinase) (Galacturan 1,4-alpha-galacturonidase) - Zea mays (Maize)highly similar to ( 520) loc_os03g03350 12003.m05870 protein glycoside…	144h
33.99	development.unspecified	potri.004g091900	Transcript	weakly similar to ( 140) AT5G37930 | Symbols: | seven in absentia (SINA) family protein | chr5:15102239-15103651 REVERSEvery weakly similar to (93.6) loc_os06g20610 12006.m06718 protein ubiquitin-protein ligase/ zinc ion binding protein, putative, expressed no original description	144h
35.2	not assigned.unknown	potri.004g097600	Transcript	very weakly similar to (99.0) AT5G05800 | Symbols: | unknown protein | chr5:1743234-1744751 REVERSEweakly similar to ( 124) loc_os03g46884 12003.m09704 protein transposon protein, putative, CACTA, En/Spm sub-class no original description	144h
34.2	transport.sugars	potri.004g101900	Transcript	highly similar to ( 609) AT1G11260 | Symbols: STP1, ATSTP1 | STP1 (SUGAR TRANSPORTER 1); carbohydrate transmembrane transporter/ sugar:hydrogen symporter | chr1:3777460-3780133 FORWARDhighly similar to ( 613) STC_RICCO Sugar carrier protein C - Ricinus communis (Castor bean)highly similar to ( 592) loc_os07g01560 12007.m28944 protein sugar transport protein 1, putative, expressedSugar_tr xylE no …	144h
35.2	not assigned.unknown	potri.004g109900	Transcript	no original description	144h
33.99	development.unspecified	potri.004g119100	Transcript	weakly similar to ( 192) AT5G15540 | Symbols: EMB2773, ATSCC2, SCC2 | EMB2773 (EMBRYO DEFECTIVE 2773); binding / protein binding / zinc ion binding | chr5:5047887-5057411 REVERSEweakly similar to ( 159) loc_os07g01940 12007.m04671 protein expressed protein no original description	144h
27.4	RNA.RNA binding	potri.004g144700	Transcript	moderately similar to ( 352) AT3G19090 | Symbols: | RNA-binding protein, putative | chr3:6601466-6603709 FORWARDmoderately similar to ( 254) loc_os07g01260 12007.m079592 protein RNA binding protein, putative, expressedLA no original description	144h
35.2	not assigned.unknown	potri.004g151800	Transcript	no original description	144h
17.2.3	hormone metabolism.auxin.induced-regulated-responsive-activated	potri.004g165500	Transcript	weakly similar to ( 110) AT4G34770 | Symbols: | auxin-responsive family protein | chr4:16591352-16591666 FORWARDweakly similar to ( 114) AX15A_SOYBN Auxin-induced protein 15A - Glycine max (Soybean)Auxin_inducible no original description	144h
35.2	not assigned.unknown	potri.004g166400	Transcript	no original description	144h
26.8	misc.nitrilases, *nitrile lyases, berberine bridge enzymes, reticuline oxidases, troponine reductases	potri.004g171000	Transcript	highly similar to ( 517) AT4G34880 | Symbols: | amidase family protein | chr4:16615549-16617424 FORWARDhighly similar to ( 531) loc_os04g10530 12004.m06305 protein amidase, putative, expressedPRK08137 PRK06828 PRK06707 GatA PRK11910 Amidase gatA PRK07488 PRK08186 PRK07056 PRK06102 PRK06170 PRK09201 PRK07487 PRK07042 PRK06565 PRK07486 PRK05962 PRK07235 PRK12470 PRK06061 PRK06169 PRK07139 PRK08310 …	144h
20.2.99	stress.abiotic.unspecified	potri.004g179800	Transcript	moderately similar to ( 263) AT5G39130 | Symbols: | germin-like protein, putative | chr5:15665638-15666413 REVERSEmoderately similar to ( 209) GLP1_MESCR Germin-like protein precursor - Mesembryanthemum crystallinum (Common ice plant)moderately similar to ( 224) loc_os02g29000 12002.m08044 protein germin-like protein subfamily 1 member 11 precursor, putativeCupin_1 no original description	144h
20.2.99	stress.abiotic.unspecified	potri.004g179900	Transcript	moderately similar to ( 263) AT5G39130 | Symbols: | germin-like protein, putative | chr5:15665638-15666413 REVERSEmoderately similar to ( 209) GLP1_MESCR Germin-like protein precursor - Mesembryanthemum crystallinum (Common ice plant)moderately similar to ( 224) loc_os02g29000 12002.m08044 protein germin-like protein subfamily 1 member 11 precursor, putativeCupin_1 no original description	144h
20.2.99	stress.abiotic.unspecified	potri.004g180000	Transcript	moderately similar to ( 239) AT5G39130 | Symbols: | germin-like protein, putative | chr5:15665638-15666413 REVERSEmoderately similar to ( 202) GLP1_MESCR Germin-like protein precursor - Mesembryanthemum crystallinum (Common ice plant)moderately similar to ( 214) loc_os02g29000 12002.m08044 protein germin-like protein subfamily 1 member 11 precursor, putativeCupin_1 no original description	144h
20.2.99	stress.abiotic.unspecified	potri.004g180200	Transcript	moderately similar to ( 233) AT5G39130 | Symbols: | germin-like protein, putative | chr5:15665638-15666413 REVERSEmoderately similar to ( 201) GLP1_MESCR Germin-like protein precursor - Mesembryanthemum crystallinum (Common ice plant)moderately similar to ( 214) loc_os02g29000 12002.m08044 protein germin-like protein subfamily 1 member 11 precursor, putativeCupin_1 no original description	144h
26.28	misc.GDSL-motif lipase	potri.004g180400	Transcript	weakly similar to ( 200) AT4G28780 | Symbols: | GDSL-motif lipase/hydrolase family protein | chr4:14215603-14217159 FORWARDweakly similar to ( 150) APG_BRANA Anter-specific proline-rich protein APG (Protein CEX) (Fragment) - Brassica napus (Rape)moderately similar to ( 327) loc_os02g44860 12002.m09526 protein GSDL-motif lipase, putative, expressedSGNH_plant_lipase_like fatty_acyltransferase_like …	144h
1.1.1.2	PS.lightreaction.photosystem II.PSII polypeptide subunits	potri.004g188000	Transcript	weakly similar to ( 140) ATCG00680 | Symbols: PSBB | encodes for CP47, subunit of the photosystem II reaction center. | chrC:72371-73897 FORWARDweakly similar to ( 144) PSBB_POPDE Photosystem II P680 chlorophyll A apoprotein (CP-47 protein) - Populus deltoides (Poplar)weakly similar to ( 137) loc_os08g15260 12008.m05649 protein photosystem II P680 chlorophyll A apoprotein, putative, expressedpsbB…	144h
35.2	not assigned.unknown	potri.004g216600	Transcript	moderately similar to ( 375) loc_os02g57780 12002.m100420 protein expressed protein no original description	144h
30.2.11	signalling.receptor kinases.leucine rich repeat XI	potri.005g011600	Transcript	moderately similar to ( 426) AT1G74190 | Symbols: AtRLP15 | AtRLP15 (Receptor Like Protein 15); protein binding | chr1:27902590-27906158 REVERSEmoderately similar to ( 205) PSKR_DAUCA Phytosulfokine receptor precursor (EC 2.7.11.1) (Phytosulfokine LRR receptor kinase) - Daucus carota (Carrot)moderately similar to ( 327) loc_os04g55420 12004.m10434 protein protein binding protein, putative, expres…	144h
29.5.11.1	protein.degradation.ubiquitin.ubiquitin	potri.005g012200	Transcript	weakly similar to ( 103) AT5G37640 | Symbols: UBQ9 | UBQ9; protein binding | chr5:14952782-14953750 REVERSEvery weakly similar to (99.0) UBIQ_CHLRE Ubiquitin - Chlamydomonas reinhardtiiweakly similar to ( 108) loc_os08g08760 12008.m05011 protein ubiquitin family protein, expressedUbiquitin no original description	144h
35.2	not assigned.unknown	potri.005g050800	Transcript	no original description	144h
35.2	not assigned.unknown	potri.005g056600	Transcript	no original description	144h
35.2	not assigned.unknown	potri.005g059800	Transcript	weakly similar to ( 147) loc_os12g08850 12012.m04871 protein expressed protein no original description	144h
27.3.25	RNA.regulation of transcription.MYB domain transcription factor family	potri.005g063200	Transcript	weakly similar to ( 186) AT4G33450 | Symbols: ATMYB69, MYB69 | MYB69 (MYB DOMAIN PROTEIN 69); DNA binding / transcription activator/ transcription factor | chr4:16095746-16096603 REVERSEvery weakly similar to (87.4) GAM1_ORYSA Transcription factor GAMYB (OsGAMyb) - Oryza sativa (Rice)weakly similar to ( 176) loc_os03g51110 12003.m10092 protein MYB52, putative, expressedREB1 no original description	144h
27.3.25	RNA.regulation of transcription.MYB domain transcription factor family	potri.005g096600	Transcript	moderately similar to ( 219) AT1G56160 | Symbols: ATMYB72, MYB72 | MYB72 (MYB DOMAIN PROTEIN 72); DNA binding / transcription factor | chr1:21022384-21023444 FORWARDmoderately similar to ( 211) MYB1_MAIZE Myb-related protein Zm1 - Zea mays (Maize)moderately similar to ( 213) loc_os02g46780 12002.m09715 protein myb-related protein Zm1, putative, expressed no original description	144h
35.2	not assigned.unknown	potri.005g099100	Transcript	no original description	144h
35.2	not assigned.unknown	potri.005g155400	Transcript	no original description	144h
35.2	not assigned.unknown	potri.005g159500	Transcript	weakly similar to ( 158) AT5G49970 | Symbols: ATPPOX, PDX3 | ATPPOX (A. THALIANA PYRIDOXIN (PYRODOXAMINE) 5'-PHOSPHATE OXIDASE); pyridoxamine-phosphate oxidase | chr5:20329213-20332900 FORWARDweakly similar to ( 169) loc_os10g23120 12010.m05317 protein pyridoxamine-phosphate oxidase, putative, expressedPRK05679 PdxH no original description	144h
26.13	misc.acid and other phosphatases	potri.005g160600	Transcript	weakly similar to ( 173) AT4G16580 | Symbols: | catalytic | chr4:9341152-9342555 REVERSEweakly similar to ( 171) loc_os03g59470 12003.m10845 protein fos intronic gene CG7615-PA, putative, expressed no original description	144h
35.2	not assigned.unknown	potri.005g177300	Transcript	no original description	144h
35.2	not assigned.unknown	potri.005g193800	Transcript	no original description	144h
35.2	not assigned.unknown	potri.005g220800	Transcript	no original description	144h
35.2	not assigned.unknown	potri.005g221200	Transcript	no original description	144h
28.1	DNA.synthesis/chromatin structure	potri.005g258500	Transcript	weakly similar to ( 186) AT1G20960 | Symbols: emb1507 | emb1507 (embryo defective 1507); ATP binding / ATP-dependent helicase/ helicase/ nucleic acid binding / nucleoside-triphosphatase/ nucleotide binding | chr1:7302591-7309914 REVERSEweakly similar to ( 164) loc_os02g01740 12002.m05524 protein U5 small nuclear ribonucleoprotein 200 kDa helicase, putative, expressed no original description	144h
35.2	not assigned.unknown	potri.005g260200	Transcript	no original description	144h
26.21	misc.protease inhibitor/seed storage/lipid transfer protein (LTP) family protein	potri.006g008600	Transcript	very weakly similar to (94.7) AT4G15160 | Symbols: | lipid binding / structural constituent of cell wall | chr4:8646192-8647019 FORWARDvery weakly similar to (85.1) loc_os06g07220 12006.m05445 protein 36.4 kDa proline-rich protein, putative, expressedHPS_like no original description	144h
29.5.4	protein.degradation.aspartate protease	potri.006g033700	Transcript	very weakly similar to (87.8) AT1G03220 | Symbols: | extracellular dermal glycoprotein, putative / EDGP, putative | chr1:787143-788444 FORWARDweakly similar to ( 102) loc_os05g33420 12005.m07574 protein xyloglucanase inhibitor, putative no original description	144h
27.3.6	RNA.regulation of transcription.bHLH,Basic Helix-Loop-Helix family	potri.006g037600	Transcript	weakly similar to ( 177) AT3G56970 | Symbols: BHLH038, ORG2 | BHLH038; DNA binding / transcription factor | chr3:21084204-21085094 REVERSEweakly similar to ( 119) loc_os01g72370 12001.m13272 protein ORG3, putative, expressed no original description	144h
35.2	not assigned.unknown	potri.006g059900	Transcript	no original description	144h
30.2.11	signalling.receptor kinases.leucine rich repeat XI	potri.006g061300	Transcript	moderately similar to ( 307) AT1G74190 | Symbols: AtRLP15 | AtRLP15 (Receptor Like Protein 15); protein binding | chr1:27902590-27906158 REVERSEweakly similar to ( 192) PSKR_DAUCA Phytosulfokine receptor precursor (EC 2.7.11.1) (Phytosulfokine LRR receptor kinase) - Daucus carota (Carrot)moderately similar to ( 320) loc_os04g55420 12004.m10434 protein protein binding protein, putative, expressed …	144h
34.16	transport.ABC transporters and multidrug resistance systems	potri.006g074100	Transcript	moderately similar to ( 345) AT3G28345 | Symbols: | ABC transporter family protein | chr3:10593921-10598775 REVERSEmoderately similar to ( 354) MDR_ORYSA Putative multidrug resistance protein (P-glycoprotein) - Oryza sativa (Rice)moderately similar to ( 354) loc_os02g09720 12002.m06269 protein multidrug resistance protein 13, putative, expressedABC_MTABC3_MDL1_MDL2 ABCC_MsbA MdlB SunT ABCC_Glucan…	144h
35.2	not assigned.unknown	potri.006g076800	Transcript	no original description	144h
35.2	not assigned.unknown	potri.006g082600	Transcript	no original description	144h
35.2	not assigned.unknown	potri.006g085100	Transcript	no original description	144h
35.2	not assigned.unknown	potri.006g098400	Transcript	no original description	144h
35.2	not assigned.unknown	potri.006g175900	Transcript	very weakly similar to (89.7) AT4G02550 | Symbols: | unknown protein | chr4:1120622-1121674 REVERSEweakly similar to ( 110) loc_os05g28110 12005.m07098 protein retrotransposon protein, putative, unclassified no original description	144h
34.12	transport.metal	potri.006g176800	Transcript	moderately similar to ( 348) AT5G22900 | Symbols: ATCHX3, CHX3 | ATCHX3; monovalent cation:proton antiporter | chr5:7657224-7659868 FORWARDmoderately similar to ( 264) loc_os05g40650 12005.m08241 protein ATCHX15, putative, expressedNa_H_Exchanger KefB no original description	144h
31.2	cell.division	potri.006g184400	Transcript	very weakly similar to (95.9) AT3G09840 | Symbols: CDC48, ATCDC48, CDC48A | CDC48 (CELL DIVISION CYCLE 48); ATPase/ identical protein binding | chr3:3019494-3022832 FORWARDvery weakly similar to (97.1) CDC48_CAPAN Cell division cycle protein 48 homolog - Capsicum annuum (Bell pepper)very weakly similar to (93.2) loc_os03g05730 12003.m06095 protein cell division control protein 48 homolog E, putat…	144h
8.3	TCA / org transformation.carbonic anhydrases	potri.006g212900	Transcript	moderately similar to ( 261) AT3G52720 | Symbols: ATACA1, ACA1 | ACA1 (ALPHA CARBONIC ANHYDRASE 1); carbonate dehydratase/ zinc ion binding | chr3:19539617-19541116 REVERSEmoderately similar to ( 270) loc_os02g33030 12002.m08396 protein carbonic anhydrase precursor, putative, expressedalpha_CA_prokaryotic_like alpha_CA Cah Carb_anhydrase alpha_CA_IV_XV_like alpha_CA_VI_IX_XII_XIV alpha_CA_I_II_II…	144h
30.10	signalling.phosphorelay	potri.006g236300	Transcript	weakly similar to ( 156) AT3G16360 | Symbols: AHP4 | AHP4 (HPT PHOSPHOTRANSMITTER 4); histidine phosphotransfer kinase/ transferase, transferring phosphorus-containing groups | chr3:5554484-5555367 FORWARDweakly similar to ( 102) HP1_ORYSA Histidine-containing phosphotransfer protein 1 (OsHP1) - Oryza sativa (Rice)weakly similar to ( 174) loc_os01g54050 12001.m11569 protein histidine-containing p…	144h
17.1.1.1.10	hormone metabolism.abscisic acid.synthesis-degradation.synthesis.9-cis-epoxycarotenoid dioxygenase	potri.006g239200	Transcript	weakly similar to ( 168) AT3G63520 | Symbols: CCD1, ATCCD1, ATNCED1, NCED1 | CCD1 (CAROTENOID CLEAVAGE DIOXYGENASE 1); 9-cis-epoxycarotenoid dioxygenase | chr3:23452940-23455896 FORWARDhighly similar to ( 548) loc_os09g15240 12009.m04786 protein carotenoid cleavage dioxygenase, putative, expressedRPE65 COG3670 no original description	144h
35.2	not assigned.unknown	potri.006g243500	Transcript	no original description	144h
10.6.3	cell wall.degradation.pectate lyases and polygalacturonases	potri.006g252900	Transcript	moderately similar to ( 293) AT5G44840 | Symbols: | glycoside hydrolase family 28 protein / polygalacturonase (pectinase) family protein | chr5:18104851-18107127 REVERSEmoderately similar to ( 207) PGLR_MALDO Polygalacturonase precursor (EC 3.2.1.15) (PG) (Pectinase) - Malus domestica (Apple) (Malus sylvestris)moderately similar to ( 231) loc_os05g46510 12005.m08774 protein polygalacturonase prec…	144h
35.2	not assigned.unknown	potri.006g271100	Transcript	no original description	144h
33.99	development.unspecified	potri.006g277000	Transcript	moderately similar to ( 327) AT2G24430 | Symbols: ANAC039 | ANAC038 (ARABIDOPSIS NAC DOMAIN CONTAINING PROTEIN 38); transcription factor | chr2:10383517-10386386 REVERSEmoderately similar to ( 211) NAC77_ORYSA NAC domain-containing protein 77 (ONAC077) (ONAC300) - Oryza sativa (Rice)moderately similar to ( 315) loc_os09g32260 12009.m060025 protein ANAC079/ANAC080, putative, expressedNAM no origin…	144h
35.2	not assigned.unknown	potri.007g018200	Transcript	no original description	144h
35.2	not assigned.unknown	potri.007g033500	Transcript	no original description	144h
35.2	not assigned.unknown	potri.007g069900	Transcript	no original description	144h
35.2	not assigned.unknown	potri.007g079100	Transcript	no original description	144h
35.2	not assigned.unknown	potri.007g092000	Transcript	very weakly similar to (89.0) AT4G02550 | Symbols: | unknown protein | chr4:1120622-1121674 REVERSEweakly similar to ( 107) loc_os05g28110 12005.m07098 protein retrotransposon protein, putative, unclassified no original description	144h
26.2	misc.UDP glucosyl and glucoronyl transferases	potri.007g095100	Transcript	weakly similar to ( 148) AT1G22400 | Symbols: UGT85A1, ATUGT85A1 | UGT85A1; UDP-glycosyltransferase/ cis-zeatin O-beta-D-glucosyltransferase/ glucuronosyltransferase/ trans-zeatin O-beta-D-glucosyltransferase/ transferase, transferring glycosyl groups / transferase, transferring hexosyl groups | chr1:7903851-7906607 REVERSEweakly similar to ( 194) loc_os02g51930 12002.m10224 protein cytokinin-O-g…	144h
17.2.3	hormone metabolism.auxin.induced-regulated-responsive-activated	potri.007g112000	Transcript	no original description	144h
35.2	not assigned.unknown	potri.007g112100	Transcript	no original description	144h
35.2	not assigned.unknown	potri.007g117400	Transcript	no original description	144h
30.2.17	signalling.receptor kinases.DUF 26	potri.007g144000	Transcript	weakly similar to ( 163) AT5G48380 | Symbols: | leucine-rich repeat family protein / protein kinase family protein | chr5:19604584-19606532 REVERSEweakly similar to ( 112) NORK_PEA Nodulation receptor kinase precursor (EC 2.7.11.1) - Pisum sativum (Garden pea)weakly similar to ( 191) loc_os11g14420 12011.m05578 protein brassinosteroid LRR receptor kinase precursor, putative, expressedPTKc no orig…	144h
35.2	not assigned.unknown	potri.008g007800	Transcript	no original description	144h
35.2	not assigned.unknown	potri.008g022500	Transcript	no original description	144h
35.2	not assigned.unknown	potri.008g022800	Transcript	no original description	144h
29.5.7	protein.degradation.metalloprotease	potri.008g027600	Transcript	moderately similar to ( 216) AT1G59970 | Symbols: | matrixin family protein | chr1:22073601-22074683 FORWARDmoderately similar to ( 207) MEP1_SOYBN Metalloendoproteinase 1 precursor (EC 3.4.24.-) (SMEP1) - Glycine max (Soybean)moderately similar to ( 214) loc_os02g50730 12002.m10107 protein metalloendoproteinase 1 precursor, putative, expressedZnMc_MMP Peptidase_M10 ZnMc_MMP_like_1 ZnMc no origin…	144h
27.3.24	RNA.regulation of transcription.MADS box transcription factor family	potri.008g041500	Transcript	weakly similar to ( 142) AT5G60440 | Symbols: AGL62 | AGL62 (Agamous-like 62); DNA binding / transcription factor | chr5:24306329-24307520 FORWARDweakly similar to ( 106) loc_os01g74440 12001.m13469 protein DNA binding protein, putativeMADS_MEF2_like MADS MADS MADS_SRF_like no original description	144h
35.2	not assigned.unknown	potri.008g045000	Transcript	weakly similar to ( 169) AT5G13620 | Symbols: | unknown protein | chr5:4385385-4386373 REVERSEvery weakly similar to (92.8) loc_os10g41160 12010.m06880 protein expressed protein no original description	144h
33.99	development.unspecified	potri.008g051500	Transcript	moderately similar to ( 447) AT2G39510 | Symbols: | nodulin MtN21 family protein | chr2:16491358-16493085 REVERSEmoderately similar to ( 360) loc_os10g14920 12010.m21851 protein nodulin-like protein, putative, expressed no original description	144h
35.2	not assigned.unknown	potri.008g064600	Transcript	no original description	144h
35.2	not assigned.unknown	potri.008g074400	Transcript	no original description	144h
29.4	protein.postranslational modification	potri.008g183700	Transcript	moderately similar to ( 293) AT1G18350 | Symbols: ATMKK7, BUD1, MKK7 | ATMKK7; MAP kinase kinase/ kinase | chr1:6315686-6316609 FORWARDweakly similar to ( 172) M2K1_ORYSA Mitogen-activated protein kinase kinase 1 (EC 2.7.12.2) (MAP kinase kinase 1) (MAPKK1) (OsMEK1) - Oryza sativa (Rice)moderately similar to ( 230) loc_os03g50550 12003.m10046 protein OsMKK10-3 - putative MAPKK based on amino acid…	144h
35.2	not assigned.unknown	potri.008g210400	Transcript	no original description	144h
35.2	not assigned.unknown	potri.008g223300	Transcript	very weakly similar to (88.6) loc_os12g32320 12012.m07037 protein expressed protein no original description	144h
35.2	not assigned.unknown	potri.009g026400	Transcript	no original description	144h
16.8.3.1	secondary metabolism.flavonoids.dihydroflavonols.dihydroflavonol 4-reductase	potri.009g057700	Transcript	moderately similar to ( 229) AT5G19440 | Symbols: | cinnamyl-alcohol dehydrogenase, putative (CAD) | chr5:6556493-6558123 FORWARDweakly similar to ( 118) DFRA_DIACA Dihydroflavonol-4-reductase (EC 1.1.1.219) (DFR) (Dihydrokaempferol 4-reductase) - Dianthus caryophyllus (Carnation) (Clove pink)moderately similar to ( 207) loc_os01g34480 12001.m150871 protein dihydroflavonol-4-reductase, putative, …	144h
26.11.1	misc.alcohol dehydrogenases.cinnamyl alcohol dehydrogenase	potri.009g057700	Transcript	moderately similar to ( 229) AT5G19440 | Symbols: | cinnamyl-alcohol dehydrogenase, putative (CAD) | chr5:6556493-6558123 FORWARDweakly similar to ( 118) DFRA_DIACA Dihydroflavonol-4-reductase (EC 1.1.1.219) (DFR) (Dihydrokaempferol 4-reductase) - Dianthus caryophyllus (Carnation) (Clove pink)moderately similar to ( 207) loc_os01g34480 12001.m150871 protein dihydroflavonol-4-reductase, putative, …	144h
35.2	not assigned.unknown	potri.009g079200	Transcript	no original description	144h
26.18	misc.invertase/pectin methylesterase inhibitor family protein	potri.009g083500	Transcript	weakly similar to ( 107) AT1G47960 | Symbols: C/VIF1, ATC/VIF1 | C/VIF1 (CELL WALL / VACUOLAR INHIBITOR OF FRUCTOSIDASE 1); enzyme inhibitor/ pectinesterase/ pectinesterase inhibitor | chr1:17681954-17683516 REVERSEPMEI no original description	144h
35.2	not assigned.unknown	potri.009g086000	Transcript	no original description	144h
20.1	stress.biotic	potri.009g094700	Transcript	moderately similar to ( 225) AT2G15220 | Symbols: | secretory protein, putative | chr2:6608689-6609366 FORWARDweakly similar to ( 175) loc_os10g34910 12010.m06315 protein secretory protein, putativeBSP no original description	144h
35.2	not assigned.unknown	potri.009g096500	Transcript	very weakly similar to (94.7) AT4G34215 | Symbols: | hydrolase | chr4:16380203-16381192 REVERSEvery weakly similar to (85.5) loc_os04g20810 12004.m101481 protein receptor protein kinase-like protein, putative, expressed no original description	144h
35.2	not assigned.unknown	potri.009g111900	Transcript	no original description	144h
35.2	not assigned.unknown	potri.009g134800	Transcript	no original description	144h
35.2	not assigned.unknown	potri.009g144400	Transcript	no original description	144h
35.2	not assigned.unknown	potri.010g007500	Transcript	STI STI Kunitz_legume no original description	144h
3.1.2.2	minor CHO metabolism.raffinose family.raffinose synthases.putative	potri.010g016400	Transcript	moderately similar to ( 284) AT5G20250 | Symbols: DIN10 | DIN10 (DARK INDUCIBLE 10); hydrolase, hydrolyzing O-glycosyl compounds | chr5:6834207-6836635 FORWARDvery weakly similar to (80.1) STSYN_PEA Stachyose synthase precursor (EC 2.4.1.67) (Galactinol--raffinose galactosyltransferase) - Pisum sativum (Garden pea)moderately similar to ( 274) loc_os06g07600 12006.m05483 protein alkaline alpha gal…	144h
30.2.17	signalling.receptor kinases.DUF 26	potri.010g018300	Transcript	highly similar to ( 852) AT4G27290 | Symbols: | ATP binding / protein kinase/ protein serine/threonine kinase/ protein tyrosine kinase/ sugar binding | chr4:13666281-13669202 FORWARDmoderately similar to ( 330) SLSG3_BRAOL S-locus-specific glycoprotein S13 precursor (SLSG-13) (Fragment) - Brassica oleracea (Wild cabbage)highly similar to ( 722) loc_os03g35600 12003.m08696 protein serine/threonine…	144h
30.2.24	signalling.receptor kinases.S-locus glycoprotein like	potri.010g018300	Transcript	highly similar to ( 852) AT4G27290 | Symbols: | ATP binding / protein kinase/ protein serine/threonine kinase/ protein tyrosine kinase/ sugar binding | chr4:13666281-13669202 FORWARDmoderately similar to ( 330) SLSG3_BRAOL S-locus-specific glycoprotein S13 precursor (SLSG-13) (Fragment) - Brassica oleracea (Wild cabbage)highly similar to ( 722) loc_os03g35600 12003.m08696 protein serine/threonine…	144h
17.5.2	hormone metabolism.ethylene.signal transduction	potri.010g072600	Transcript	very weakly similar to (83.2) AT3G23220 | Symbols: | DNA binding / transcription factor | chr3:8287969-8288388 FORWARDvery weakly similar to (80.9) loc_os10g41330 12010.m06897 protein ethylene-responsive transcription factor 5, putative, expressedAP2 AP2 no original description	144h
17.8.1	hormone metabolism.salicylic acid.synthesis-degradation	potri.010g104700	Transcript	weakly similar to ( 139) AT1G68040 | Symbols: | S-adenosyl-L-methionine:carboxyl methyltransferase family protein | chr1:25502876-25505224 FORWARDvery weakly similar to (86.7) BAMT_ANTMA Benzoate carboxyl methyltransferase (EC 2.1.1.-) (S-adenosyl-L-methionine:benzoic acid carboxyl methyltransferase) - Antirrhinum majus (Garden snapdragon)very weakly similar to (90.1) loc_os04g57080 12004.m10594 …	144h
35.2	not assigned.unknown	potri.010g113200	Transcript	no original description	144h
35.2	not assigned.unknown	potri.010g127800	Transcript	weakly similar to ( 148) AT1G68630 | Symbols: | unknown protein | chr1:25768653-25769458 FORWARDweakly similar to ( 126) loc_os02g36940 12002.m08781 protein expressed proteinPLAC8 no original description	144h
35.2	not assigned.unknown	potri.010g166400	Transcript	no original description	144h
35.2	not assigned.unknown	potri.010g181500	Transcript	no original description	144h
35.2	not assigned.unknown	potri.010g204600	Transcript	weakly similar to ( 147) AT2G16050 | Symbols: | FUNCTIONS IN: molecular_function unknown; INVOLVED IN: biological_process unknown; LOCATED IN: cellular_component unknown; CONTAINS InterPro DOMAIN/s: DC1 (InterPro:IPR004146); BEST Arabidopsis thaliana protein match is: DC1 domain-containing protein (TAIR:AT1G20990.1); Has 719 Blast hits to 448 proteins in 12 species: Archae - 0; Bacteria - 0; Meta…	144h
35.2	not assigned.unknown	potri.010g205000	Transcript	weakly similar to ( 145) AT2G16050 | Symbols: | FUNCTIONS IN: molecular_function unknown; INVOLVED IN: biological_process unknown; LOCATED IN: cellular_component unknown; CONTAINS InterPro DOMAIN/s: DC1 (InterPro:IPR004146); BEST Arabidopsis thaliana protein match is: DC1 domain-containing protein (TAIR:AT1G20990.1); Has 719 Blast hits to 448 proteins in 12 species: Archae - 0; Bacteria - 0; Meta…	144h
16.8.1.21	secondary metabolism.flavonoids.anthocyanins.anthocyanin 5-aromatic acyltransferase	potri.010g208100	Transcript	moderately similar to ( 328) AT3G29635 | Symbols: | transferase family protein | chr3:11465851-11467227 REVERSEweakly similar to ( 168) loc_os02g28300 12002.m07974 protein transferase, putativeTransferase no original description	144h
35.2	not assigned.unknown	potri.010g225900	Transcript	no original description	144h
35.2	not assigned.unknown	potri.011g003100	Transcript	no original description	144h
35.2	not assigned.unknown	potri.011g005200	Transcript	no original description	144h
29.5.11.4.3.2	protein.degradation.ubiquitin.E3.SCF.FBOX	potri.011g007000	Transcript	moderately similar to ( 347) AT4G22030 | Symbols: | F-box family protein | chr4:11672396-11675575 FORWARDmoderately similar to ( 250) loc_os02g13220 12002.m06569 protein expressed protein no original description	144h
20.1.7	stress.biotic.PR-proteins	potri.011g008400	Transcript	very weakly similar to (97.8) AT5G36930 | Symbols: | disease resistance protein (TIR-NBS-LRR class), putative | chr5:14567771-14571916 REVERSE no original description	144h
35.2	not assigned.unknown	potri.011g009000	Transcript	very weakly similar to (90.9) AT1G11925 | Symbols: | Encodes a Stigma-specific Stig1 family protein | chr1:4026195-4026617 REVERSEStig1 no original description	144h
35.2	not assigned.unknown	potri.011g009100	Transcript	weakly similar to ( 110) AT1G11925 | Symbols: | Encodes a Stigma-specific Stig1 family protein | chr1:4026195-4026617 REVERSEStig1 no original description	144h
20.1.7	stress.biotic.PR-proteins	potri.011g013800	Transcript	weakly similar to ( 170) AT5G36930 | Symbols: | disease resistance protein (TIR-NBS-LRR class), putative | chr5:14567771-14571916 REVERSENB-ARC no original description	144h
35.2	not assigned.unknown	potri.011g017200	Transcript	no original description	144h
30.2.17	signalling.receptor kinases.DUF 26	potri.011g027800	Transcript	highly similar to ( 513) AT4G23180 | Symbols: CRK10, RLK4 | CRK10 (CYSTEINE-RICH RLK10); ATP binding / kinase/ protein kinase/ protein serine/threonine kinase/ protein tyrosine kinase | chr4:12138171-12140780 FORWARDmoderately similar to ( 216) NORK_PEA Nodulation receptor kinase precursor (EC 2.7.11.1) - Pisum sativum (Garden pea)moderately similar to ( 480) loc_os07g43560 12007.m08583 protein C…	144h
30.2.99	signalling.receptor kinases.misc	potri.011g029400	Transcript	weakly similar to ( 191) AT4G38830 | Symbols: | protein kinase family protein | chr4:18122339-18124943 FORWARDweakly similar to ( 143) loc_os07g35290 12007.m07785 protein receptor-like serine-threonine protein kinase, putative, expressed no original description	144h
30.2.99	signalling.receptor kinases.misc	potri.011g030400	Transcript	weakly similar to ( 191) AT4G38830 | Symbols: | protein kinase family protein | chr4:18122339-18124943 FORWARDweakly similar to ( 145) loc_os07g35290 12007.m07785 protein receptor-like serine-threonine protein kinase, putative, expressed no original description	144h
30.2.17	signalling.receptor kinases.DUF 26	potri.011g036800	Transcript	moderately similar to ( 220) AT1G11330 | Symbols: | S-locus lectin protein kinase family protein | chr1:3810372-3813416 FORWARDweakly similar to ( 137) PSKR_DAUCA Phytosulfokine receptor precursor (EC 2.7.11.1) (Phytosulfokine LRR receptor kinase) - Daucus carota (Carrot)moderately similar to ( 219) loc_os07g36570 12007.m07908 protein KI domain interacting kinase 1, putative, expressedTyrKc Pkina…	144h
35.2	not assigned.unknown	potri.011g040600	Transcript	no original description	144h
35.2	not assigned.unknown	potri.011g064300	Transcript	highly similar to ( 543) AT4G18540 | Symbols: | unknown protein | chr4:10221203-10223028 REVERSEhighly similar to ( 527) loc_os01g42760 12001.m10540 protein expressed protein no original description	144h
35.2	not assigned.unknown	potri.011g087300	Transcript	no original description	144h
35.2	not assigned.unknown	potri.011g096900	Transcript	no original description	144h
26.8	misc.nitrilases, *nitrile lyases, berberine bridge enzymes, reticuline oxidases, troponine reductases	potri.011g158200	Transcript	moderately similar to ( 209) AT1G30700 | Symbols: | FAD-binding domain-containing protein | chr1:10892623-10894437 FORWARDweakly similar to ( 142) loc_os06g35550 12006.m08092 protein retrotransposon protein, putative, Ty1-copia subclass, expressed no original description	144h
26.8	misc.nitrilases, *nitrile lyases, berberine bridge enzymes, reticuline oxidases, troponine reductases	potri.011g160200	Transcript	highly similar to ( 619) AT5G44400 | Symbols: | FAD-binding domain-containing protein | chr5:17886365-17888071 REVERSEmoderately similar to ( 430) loc_os06g35550 12006.m08092 protein retrotransposon protein, putative, Ty1-copia subclass, expressedGlcD FAD_binding_4 no original description	144h
20.2.99	stress.abiotic.unspecified	potri.011g163200	Transcript	moderately similar to ( 256) AT3G05950 | Symbols: | germin-like protein, putative | chr3:1781130-1781964 REVERSEmoderately similar to ( 207) GLP1_MESCR Germin-like protein precursor - Mesembryanthemum crystallinum (Common ice plant)moderately similar to ( 288) loc_os02g29000 12002.m08044 protein germin-like protein subfamily 1 member 11 precursor, putativeCupin_1 no original description	144h
35.2	not assigned.unknown	potri.012g000400	Transcript	no original description	144h
30.2.11	signalling.receptor kinases.leucine rich repeat XI	potri.012g008300	Transcript	moderately similar to ( 205) AT1G45616 | Symbols: AtRLP6 | AtRLP6 (Receptor Like Protein 6); protein binding | chr1:17183550-17186534 REVERSEweakly similar to ( 128) RPK1_IPONI Receptor-like protein kinase precursor (EC 2.7.11.1) - Ipomoea nil (Japanese morning glory) (Pharbitis nil)weakly similar to ( 158) loc_os02g02140 12002.m05564 protein receptor protein kinase CLAVATA1 precursor, putative, …	144h
35.2	not assigned.unknown	potri.012g050700	Transcript	no original description	144h
27.3.6	RNA.regulation of transcription.bHLH,Basic Helix-Loop-Helix family	potri.012g079100	Transcript	very weakly similar to (98.6) AT4G20970 | Symbols: | basic helix-loop-helix (bHLH) family protein | chr4:11215259-11216212 FORWARDweakly similar to ( 117) loc_os01g01870 12001.m06830 protein helix-loop-helix DNA-binding domain containing protein, expressed no original description	144h
29.5.11.4.5.2	protein.degradation.ubiquitin.E3.BTB/POZ Cullin3.BTB/POZ	potri.012g091200	Transcript	moderately similar to ( 394) AT5G63160 | Symbols: BT1 | BT1 (BTB AND TAZ DOMAIN PROTEIN 1); protein binding / transcription regulator | chr5:25333485-25335399 REVERSEmoderately similar to ( 257) loc_os01g66890 12001.m43320 protein protein binding protein, putative, expressed no original description	144h
35.2	not assigned.unknown	potri.012g110600	Transcript	weakly similar to ( 150) AT5G61820 | Symbols: | FUNCTIONS IN: molecular_function unknown; INVOLVED IN: biological_process unknown; LOCATED IN: vacuole; EXPRESSED IN: 24 plant structures; EXPRESSED DURING: 15 growth stages; CONTAINS InterPro DOMAIN/s: Stress up-regulated Nod 19 (InterPro:IPR011692); Has 27 Blast hits to 27 proteins in 10 species: Archae - 0; Bacteria - 0; Metazoa - 0; Fungi - 0; P…	144h
35.2	not assigned.unknown	potri.012g120200	Transcript	weakly similar to ( 119) AT1G10155 | Symbols: ATPP2-A10 | ATPP2-A10 (PHLOEM PROTEIN 2-A10) | chr1:3327637-3328448 REVERSE no original description	144h
31.1	cell.organisation	potri.013g012700	Transcript	very weakly similar to (86.7) AT1G09155 | Symbols: AtPP2-B15 | AtPP2-B15 (Phloem protein 2-B15); carbohydrate binding | chr1:2949831-2950842 REVERSE no original description	144h
20.1	stress.biotic	potri.013g027400	Transcript	no original description	144h
35.2	not assigned.unknown	potri.013g032700	Transcript	no original description	144h
35.2	not assigned.unknown	potri.013g037200	Transcript	no original description	144h
35.2	not assigned.unknown	potri.013g043400	Transcript	moderately similar to ( 201) AT1G08800 | Symbols: | unknown protein | chr1:2813578-2817078 REVERSEweakly similar to ( 187) loc_os01g56790 12001.m11836 protein expressed proteinDUF593 no original description	144h
20.2.99	stress.abiotic.unspecified	potri.013g052000	Transcript	moderately similar to ( 271) AT5G39110 | Symbols: | germin-like protein, putative | chr5:15657802-15658584 REVERSEmoderately similar to ( 213) GLP1_MESCR Germin-like protein precursor - Mesembryanthemum crystallinum (Common ice plant)moderately similar to ( 271) loc_os02g29000 12002.m08044 protein germin-like protein subfamily 1 member 11 precursor, putativeCupin_1 no original description	144h
20.2.99	stress.abiotic.unspecified	potri.013g063300	Transcript	moderately similar to ( 270) AT5G39130 | Symbols: | germin-like protein, putative | chr5:15665638-15666413 REVERSEmoderately similar to ( 229) GLP1_MESCR Germin-like protein precursor - Mesembryanthemum crystallinum (Common ice plant)moderately similar to ( 235) loc_os02g29000 12002.m08044 protein germin-like protein subfamily 1 member 11 precursor, putativeCupin_1 no original description	144h
20.2.99	stress.abiotic.unspecified	potri.013g063400	Transcript	moderately similar to ( 247) AT5G39130 | Symbols: | germin-like protein, putative | chr5:15665638-15666413 REVERSEmoderately similar to ( 209) GLP1_MESCR Germin-like protein precursor - Mesembryanthemum crystallinum (Common ice plant)moderately similar to ( 229) loc_os02g29000 12002.m08044 protein germin-like protein subfamily 1 member 11 precursor, putativeCupin_1 no original description	144h
35.2	not assigned.unknown	potri.013g135900	Transcript	no original description	144h
35.2	not assigned.unknown	potri.013g148200	Transcript	no original description	144h
27.3.25	RNA.regulation of transcription.MYB domain transcription factor family	potri.013g149100	Transcript	weakly similar to ( 164) AT4G38620 | Symbols: ATMYB4, MYB4 | MYB4; DNA binding / transcription factor | chr4:18053866-18054876 FORWARDweakly similar to ( 166) MYB1_MAIZE Myb-related protein Zm1 - Zea mays (Maize)weakly similar to ( 174) loc_os08g37970 12008.m07782 protein myb-like DNA-binding domain containing protein, expressed no original description	144h
26.12	misc.peroxidases	potri.013g154400	Transcript	moderately similar to ( 320) AT5G05340 | Symbols: | peroxidase, putative | chr5:1579142-1580819 REVERSEmoderately similar to ( 386) PER1_ARAHY Cationic peroxidase 1 precursor (EC 1.11.1.7) (PNPC1) - Arachis hypogaea (Peanut)moderately similar to ( 357) loc_os04g55740 12004.m10465 protein peroxidase 2 precursor, putative, expressedsecretory_peroxidase plant_peroxidase peroxidase no original descri…	144h
35.2	not assigned.unknown	potri.013g159400	Transcript	no original description	144h
35.2	not assigned.unknown	potri.013g160400	Transcript	no original description	144h
26.1	misc.misc2	potri.013g161100	Transcript	weakly similar to ( 188) AT5G58240 | Symbols: | bis(5'-adenosyl)-triphosphatase, putative | chr5:23558349-23559313 REVERSEweakly similar to ( 176) loc_os12g02730 12012.m73963 protein bis, putative, expressedFHIT HIT HIT_like Hit no original description	144h
35.2	not assigned.unknown	potri.014g006300	Transcript	no original description	144h
35.2	not assigned.unknown	potri.014g008600	Transcript	no original description	144h
35.2	not assigned.unknown	potri.014g008700	Transcript	no original description	144h
11.9.2.1	lipid metabolism.lipid degradation.lipases.triacylglycerol lipase	potri.014g027500	Transcript	highly similar to ( 531) AT5G42930 | Symbols: | triacylglycerol lipase | chr5:17210738-17214152 REVERSEmoderately similar to ( 493) loc_os02g52830 12002.m10313 protein triacylglycerol lipase, putative, expressedLipase_3 Lipase_3 Lipase no original description	144h
35.2	not assigned.unknown	potri.014g048900	Transcript	no original description	144h
35.2	not assigned.unknown	potri.014g055000	Transcript	weakly similar to ( 129) AT3G17380 | Symbols: | meprin and TRAF homology domain-containing protein / MATH domain-containing protein | chr3:5950240-5952124 FORWARDvery weakly similar to (80.1) loc_os07g06950 12007.m05155 protein ubiquitin carboxyl-terminal hydrolase 7, putative, expressedMATH no original description	144h
35.2	not assigned.unknown	potri.014g061600	Transcript	no original description	144h
35.2	not assigned.unknown	potri.014g098000	Transcript	no original description	144h
33.99	development.unspecified	potri.014g107700	Transcript	weakly similar to ( 170) AT4G35580 | Symbols: NTL9 | NTL9 (NAC transcription factor-like 9); transcription factor | chr4:16888534-16890744 REVERSEweakly similar to ( 129) NAC74_ORYSA NAC domain-containing protein 74 (ONAC074) - Oryza sativa (Rice)weakly similar to ( 149) loc_os08g06140 12008.m26586 protein ANAC014, putative, expressedNAM no original description	144h
21.4	redox.glutaredoxins	potri.014g133900	Transcript	weakly similar to ( 133) AT1G03020 | Symbols: | glutaredoxin family protein | chr1:698207-698515 REVERSEweakly similar to ( 109) loc_os01g27140 12001.m09165 protein glutaredoxin, putative, expressedGRX_GRXh_1_2_like no original description	144h
35.2	not assigned.unknown	potri.014g139100	Transcript	no original description	144h
35.2	not assigned.unknown	potri.014g169700	Transcript	no original description	144h
20.1	stress.biotic	potri.015g024000	Transcript	moderately similar to ( 330) AT5G24090 | Symbols: | acidic endochitinase (CHIB1) | chr5:8143805-8145153 REVERSEmoderately similar to ( 362) CHIA_TOBAC Acidic endochitinase precursor (EC 3.2.1.14) - Nicotiana tabacum (Common tobacco)moderately similar to ( 334) loc_os07g19040 12007.m06343 protein acidic endochitinase precursor, putativeGlyco_hydro_18 no original description	144h
35.2	not assigned.unknown	potri.015g027900	Transcript	no original description	144h
35.2	not assigned.unknown	potri.015g046000	Transcript	no original description	144h
35.2	not assigned.unknown	potri.015g056600	Transcript	no original description	144h
35.2	not assigned.unknown	potri.015g081400	Transcript	no original description	144h
35.2	not assigned.unknown	potri.015g107500	Transcript	weakly similar to ( 175) AT5G45540 | Symbols: | unknown protein | chr5:18458294-18460705 REVERSEmoderately similar to ( 213) loc_os01g58500 12001.m11992 protein expressed protein no original description	144h
35.2	not assigned.unknown	potri.015g120500	Transcript	no original description	144h
35.2	not assigned.unknown	potri.016g007000	Transcript	no original description	144h
29.2.4	protein.synthesis.elongation	potri.016g032800	Transcript	weakly similar to ( 165) AT2G38560 | Symbols: TFIIS | TFIIS (TRANSCRIPT ELONGATION FACTOR IIS); DNA binding / RNA polymerase II transcription elongation factor/ transcription factor | chr2:16134802-16136319 FORWARDweakly similar to ( 140) loc_os07g12630 12007.m05715 protein DNA binding protein, putative, expressedTFIIS_M TFS2M no original description	144h
27.3.44	RNA.regulation of transcription.Chromatin Remodeling Factors	potri.016g033600	Transcript	highly similar to ( 665) AT5G05130 | Symbols: | SNF2 domain-containing protein / helicase domain-containing protein / RING finger domain-containing protein | chr5:1512173-1514918 FORWARDhighly similar to ( 526) loc_os07g44800 12007.m08701 protein SWI/SNF-related matrix-associated actin-dependent regulator of chromatin subfamily A member 3-like 1, putative, expressedHepA SNF2_N no original descrip…	144h
27.3.44	RNA.regulation of transcription.Chromatin Remodeling Factors	potri.016g033800	Transcript	highly similar to ( 640) AT5G05130 | Symbols: | SNF2 domain-containing protein / helicase domain-containing protein / RING finger domain-containing protein | chr5:1512173-1514918 FORWARDhighly similar to ( 550) loc_os07g44800 12007.m08701 protein SWI/SNF-related matrix-associated actin-dependent regulator of chromatin subfamily A member 3-like 1, putative, expressedHepA SNF2_N no original descrip…	144h
13.2.4.4	amino acid metabolism.degradation.branched chain group.leucine	potri.016g035100	Transcript	very weakly similar to (86.7) AT2G26800 | Symbols: | hydroxymethylglutaryl-CoA lyase, putative / 3-hydroxy-3-methylglutarate-CoA lyase, putative / HMG-CoA lyase, putative | chr2:11429192-11432290 REVERSEvery weakly similar to (85.9) loc_os01g16350 12001.m97495 protein hydroxymethylglutaryl-CoA lyase, putative, expressed no original description	144h
35.2	not assigned.unknown	potri.016g099600	Transcript	no original description	144h
26.16	misc.myrosinases-lectin-jacalin	potri.016g100900	Transcript	weakly similar to ( 137) AT3G53810 | Symbols: | lectin protein kinase, putative | chr3:19933153-19935186 REVERSEweakly similar to ( 143) loc_os03g56180 12003.m10529 protein legume lectins beta domain containing protein, expressedLectin_legB no original description	144h
35.2	not assigned.unknown	potri.016g106700	Transcript	very weakly similar to (88.6) AT1G76405 | Symbols: | unknown protein | chr1:28661994-28663673 FORWARDvery weakly similar to (82.0) loc_os02g58550 12002.m33961 protein chloroplast channel forming outer membrane protein, putative, expressed no original description	144h
29.2.1.2.1.4	protein.synthesis.ribosomal protein.eukaryotic.40S subunit.S4	potri.016g125100	Transcript	weakly similar to ( 148) AT5G07090 | Symbols: | 40S ribosomal protein S4 (RPS4B) | chr5:2202783-2203805 FORWARDweakly similar to ( 153) RS4_GOSHI 40S ribosomal protein S4 - Gossypium hirsutum (Upland cotton)weakly similar to ( 150) loc_os02g01560 12002.m05506 protein 40S ribosomal protein S4, putative, expressed no original description	144h
35.2	not assigned.unknown	potri.016g130600	Transcript	no original description	144h
30.2.17	signalling.receptor kinases.DUF 26	potri.017g008900	Transcript	moderately similar to ( 304) AT1G66980 | Symbols: | protein kinase family protein / glycerophosphoryl diester phosphodiesterase family protein | chr1:24997491-25001961 REVERSEweakly similar to ( 162) KPRO_MAIZE Putative receptor protein kinase ZmPK1 precursor (EC 2.7.11.1) - Zea mays (Maize)moderately similar to ( 336) loc_os01g02400 12001.m06882 protein Ser/Thr receptor-like kinase, putative, ex…	144h
33.99	development.unspecified	potri.017g020200	Transcript	very weakly similar to ( 100) AT3G59580 | Symbols: | RWP-RK domain-containing protein | chr3:22009652-22012721 FORWARDweakly similar to ( 104) loc_os04g41850 12004.m09159 protein NIN-like protein 2, putative, expressed no original description	144h
30.2.99	signalling.receptor kinases.misc	potri.017g040200	Transcript	moderately similar to ( 219) AT3G22060 | Symbols: | receptor protein kinase-related | chr3:7771065-7772137 FORWARDweakly similar to ( 137) loc_os05g41370 12005.m08312 protein receptor-like protein kinase homolog RK20-1, putative, expressed no original description	144h
29.5.11.4.3.2	protein.degradation.ubiquitin.E3.SCF.FBOX	potri.017g058000	Transcript	weakly similar to ( 135) AT3G06240 | Symbols: | F-box family protein | chr3:1887336-1888619 FORWARDvery weakly similar to (92.8) loc_os12g06740 12012.m26845 protein F-box protein interaction domain containing protein, expressed no original description	144h
35.2	not assigned.unknown	potri.017g099400	Transcript	no original description	144h
20.1.7	stress.biotic.PR-proteins	potri.017g132100	Transcript	moderately similar to ( 280) AT5G36930 | Symbols: | disease resistance protein (TIR-NBS-LRR class), putative | chr5:14567771-14571916 REVERSENB-ARC no original description	144h
20.1	stress.biotic	potri.018g004600	Transcript	moderately similar to ( 395) AT3G14470 | Symbols: | disease resistance protein (NBS-LRR class), putative | chr3:4857940-4861104 FORWARDmoderately similar to ( 443) loc_os05g41290 12005.m08304 protein disease resistance RPP13-like protein 1, putative, expressedNB-ARC no original description	144h
27.3.99	RNA.regulation of transcription.unclassified	potri.018g014900	Transcript	moderately similar to ( 388) AT5G10770 | Symbols: | chloroplast nucleoid DNA-binding protein, putative | chr5:3403331-3405331 REVERSEmoderately similar to ( 320) loc_os09g30414 12009.m06195 protein aspartic proteinase nepenthesin-2 precursor, putative, expressedAsp no original description	144h
31.1	cell.organisation	potri.018g050600	Transcript	very weakly similar to (90.9) AT5G15500 | Symbols: | ankyrin repeat family protein | chr5:5031791-5033443 REVERSE no original description	144h
35.2	not assigned.unknown	potri.018g051700	Transcript	no original description	144h
35.2	not assigned.unknown	potri.018g116200	Transcript	no original description	144h
35.2	not assigned.unknown	potri.018g119400	Transcript	no original description	144h
35.2	not assigned.unknown	potri.018g119800	Transcript	no original description	144h
30.2.17	signalling.receptor kinases.DUF 26	potri.019g007300	Transcript	moderately similar to ( 391) AT5G60900 | Symbols: RLK1 | RLK1 (RECEPTOR-LIKE PROTEIN KINASE 1); ATP binding / carbohydrate binding / kinase/ protein kinase/ protein serine/threonine kinase/ protein tyrosine kinase/ sugar binding | chr5:24498467-24501494 REVERSEmoderately similar to ( 279) KPRO_MAIZE Putative receptor protein kinase ZmPK1 precursor (EC 2.7.11.1) - Zea mays (Maize)highly similar to…	144h
35.2	not assigned.unknown	potri.019g012700	Transcript	no original description	144h
35.2	not assigned.unknown	potri.019g013000	Transcript	no original description	144h
33.1	development.storage proteins	potri.019g014900	Transcript	moderately similar to ( 250) AT2G26560 | Symbols: PLP2, PLA IIA, PLA2A | PLA2A (PHOSPHOLIPASE A 2A); lipase/ nutrient reservoir | chr2:11293912-11295708 REVERSEmoderately similar to ( 201) PAT3_SOLTU Patatin class 1 precursor (Patatin class I) (Potato tuber protein) - Solanum tuberosum (Potato)moderately similar to ( 256) loc_os08g37210 12008.m07707 protein patatin T5 precursor, putative, express…	144h
35.2	not assigned.unknown	potri.019g017600	Transcript	no original description	144h
20.2.3	stress.abiotic.drought/salt	potri.019g027300	Transcript	weakly similar to ( 128) AT5G49230 | Symbols: HRB1 | HRB1 (HYPERSENSITIVE TO RED AND BLUE); protein binding | chr5:19959048-19960422 REVERSEweakly similar to ( 102) loc_os05g28980 12005.m64229 protein fiber protein Fb2, putative, expressedDi19 no original description	144h
26.8	misc.nitrilases, *nitrile lyases, berberine bridge enzymes, reticuline oxidases, troponine reductases	potri.019g063400	Transcript	moderately similar to ( 354) AT4G20860 | Symbols: | FAD-binding domain-containing protein | chr4:11172726-11174318 FORWARDmoderately similar to ( 466) loc_os08g06190 12008.m04758 protein reticuline oxidase precursor, putative, expressedGlcD FAD_binding_4 no original description	144h
35.2	not assigned.unknown	potri.019g072000	Transcript	no original description	144h
35.2	not assigned.unknown	potri.019g084200	Transcript	no original description	144h
35.2	not assigned.unknown	potri.019g091100	Transcript	no original description	144h
31.1	cell.organisation	potri.019g101500	Transcript	weakly similar to ( 186) AT1G03670 | Symbols: | ankyrin repeat family protein | chr1:914222-916222 REVERSEweakly similar to ( 144) loc_os05g35310 12005.m07761 protein protein binding protein, putative no original description	144h
35.2	not assigned.unknown	potri.019g106600	Transcript	no original description	144h
21.1	redox.thioredoxin	potri.019g110700	Transcript	weakly similar to ( 150) AT3G15360 | Symbols: ATHM4, TRX-M4, ATM4 | TRX-M4 (ARABIDOPSIS THIOREDOXIN M-TYPE 4); enzyme activator | chr3:5188448-5189457 FORWARDweakly similar to ( 152) TRXM_PEA Thioredoxin M-type, chloroplast precursor (TRX-M) - Pisum sativum (Garden pea)weakly similar to ( 160) loc_os02g42700 12002.m09305 protein thioredoxin M-type, chloroplast precursor, putative, expressedThiore…	144h
35.2	not assigned.unknown	potri.019g132400	Transcript	no original description	144h
35.2	not assigned.unknown	potri.t004000	Transcript	no original description	144h
30.2.11	signalling.receptor kinases.leucine rich repeat XI	potri.t008100	Transcript	moderately similar to ( 309) AT1G29740 | Symbols: | kinase | chr1:10407379-10412997 REVERSEweakly similar to ( 101) RPK1_IPONI Receptor-like protein kinase precursor (EC 2.7.11.1) - Ipomoea nil (Japanese morning glory) (Pharbitis nil)weakly similar to ( 190) loc_os02g13850 12002.m06631 protein protein kinase, putative, expressed no original description	144h
20.1	stress.biotic	potri.t014600	Transcript	moderately similar to ( 342) AT4G27220 | Symbols: | disease resistance protein (NBS-LRR class), putative | chr4:13633953-13636712 REVERSEmoderately similar to ( 271) loc_os01g57870 12001.m150747 protein disease resistance protein RPS2, putative, expressedNB-ARC no original description	144h
26.3	misc.gluco-, galacto- and mannosidases	potri.t019200	Transcript	highly similar to ( 510) AT5G42260 | Symbols: BGLU12 | BGLU12 (BETA GLUCOSIDASE 12); catalytic/ cation binding / hydrolase, hydrolyzing O-glycosyl compounds | chr5:16898712-16900235 FORWARDmoderately similar to ( 395) BGLC_MAIZE Beta-glucosidase, chloroplast precursor (EC 3.2.1.21) (Gentiobiase) (Cellobiase) (Beta-D-glucoside glucohydrolase) - Zea mays (Maize)highly similar to ( 553) loc_os04g398…	144h
35.2	not assigned.unknown	potri.t019800	Transcript	no original description	144h
30.2.17	signalling.receptor kinases.DUF 26	potri.t022000	Transcript	highly similar to ( 837) AT4G27290 | Symbols: | ATP binding / protein kinase/ protein serine/threonine kinase/ protein tyrosine kinase/ sugar binding | chr4:13666281-13669202 FORWARDmoderately similar to ( 300) SLSG3_BRAOL S-locus-specific glycoprotein S13 precursor (SLSG-13) (Fragment) - Brassica oleracea (Wild cabbage)highly similar to ( 649) loc_os01g57560 12001.m11907 protein serine/threonine…	144h
30.2.24	signalling.receptor kinases.S-locus glycoprotein like	potri.t022000	Transcript	highly similar to ( 837) AT4G27290 | Symbols: | ATP binding / protein kinase/ protein serine/threonine kinase/ protein tyrosine kinase/ sugar binding | chr4:13666281-13669202 FORWARDmoderately similar to ( 300) SLSG3_BRAOL S-locus-specific glycoprotein S13 precursor (SLSG-13) (Fragment) - Brassica oleracea (Wild cabbage)highly similar to ( 649) loc_os01g57560 12001.m11907 protein serine/threonine…	144h
20.1.7	stress.biotic.PR-proteins	potri.t025900	Transcript	weakly similar to ( 180) AT4G27220 | Symbols: | disease resistance protein (NBS-LRR class), putative | chr4:13633953-13636712 REVERSEweakly similar to ( 157) loc_os03g10900 12003.m06542 protein disease resistance protein, putative, expressedNB-ARC no original description	144h
20.1	stress.biotic	potri.t026700	Transcript	moderately similar to ( 274) AT4G27220 | Symbols: | disease resistance protein (NBS-LRR class), putative | chr4:13633953-13636712 REVERSEmoderately similar to ( 228) loc_os01g57870 12001.m150747 protein disease resistance protein RPS2, putative, expressedNB-ARC no original description	144h
20.1.7	stress.biotic.PR-proteins	potri.t027500	Transcript	moderately similar to ( 255) AT4G27220 | Symbols: | disease resistance protein (NBS-LRR class), putative | chr4:13633953-13636712 REVERSEmoderately similar to ( 225) loc_os01g72680 12001.m13302 protein disease resistance protein RPS2, putativeNB-ARC no original description	144h
20.1.7	stress.biotic.PR-proteins	potri.t028500	Transcript	moderately similar to ( 216) AT4G27220 | Symbols: | disease resistance protein (NBS-LRR class), putative | chr4:13633953-13636712 REVERSEweakly similar to ( 166) loc_os01g57870 12001.m150747 protein disease resistance protein RPS2, putative, expressedNB-ARC no original description	144h
35.2	not assigned.unknown	potri.t038100	Transcript	very weakly similar to (90.9) AT1G11925 | Symbols: | Encodes a Stigma-specific Stig1 family protein | chr1:4026195-4026617 REVERSEStig1 no original description	144h
35.2	not assigned.unknown	potri.t038200	Transcript	very weakly similar to (82.8) AT1G11925 | Symbols: | Encodes a Stigma-specific Stig1 family protein | chr1:4026195-4026617 REVERSEStig1 no original description	144h
35.2	not assigned.unknown	potri.t038800	Transcript	very weakly similar to (90.5) AT1G11925 | Symbols: | Encodes a Stigma-specific Stig1 family protein | chr1:4026195-4026617 REVERSEStig1 no original description	144h
35.2	not assigned.unknown	potri.t039200	Transcript	no original description	144h
20.1.7	stress.biotic.PR-proteins	potri.t049700	Transcript	moderately similar to ( 316) AT4G12010 | Symbols: | disease resistance protein (TIR-NBS-LRR class), putative | chr4:7197325-7201393 REVERSEvery weakly similar to (83.6) loc_os08g16070 12008.m05730 protein NB-ARC domain containing protein, expressedNB-ARC TIR TIR no original description	144h
30.3	signalling.calcium	potri.t055500	Transcript	very weakly similar to ( 100) AT4G13440 | Symbols: | calcium-binding EF hand family protein | chr4:7810215-7810679 FORWARD no original description	144h
29.4.1.57	protein.postranslational modification.kinase.receptor like cytoplasmatic kinase VII	potri.t075300	Transcript	moderately similar to ( 416) AT5G48380 | Symbols: | leucine-rich repeat family protein / protein kinase family protein | chr5:19604584-19606532 REVERSEweakly similar to ( 167) PSKR_DAUCA Phytosulfokine receptor precursor (EC 2.7.11.1) (Phytosulfokine LRR receptor kinase) - Daucus carota (Carrot)moderately similar to ( 428) loc_os05g34270 12005.m07658 protein BRASSINOSTEROID INSENSITIVE 1-associat…	144h
30.2.11	signalling.receptor kinases.leucine rich repeat XI	potri.t075300	Transcript	moderately similar to ( 430) AT5G48380 | Symbols: | leucine-rich repeat family protein / protein kinase family protein | chr5:19604584-19606532 REVERSEweakly similar to ( 186) PSKR_DAUCA Phytosulfokine receptor precursor (EC 2.7.11.1) (Phytosulfokine LRR receptor kinase) - Daucus carota (Carrot)moderately similar to ( 438) loc_os05g34270 12005.m07658 protein BRASSINOSTEROID INSENSITIVE 1-associat…	144h
27.3.37	RNA.regulation of transcription.AS2,Lateral Organ Boundaries Gene Family	potri.t078600	Transcript	weakly similar to ( 145) AT2G42430 | Symbols: LBD16, ASL18 | LBD16 (LATERAL ORGAN BOUNDARIES-DOMAIN 16) | chr2:17663668-17665153 FORWARDweakly similar to ( 139) loc_os08g44940 12008.m08465 protein LOB domain protein 16, putativeDUF260 no original description	144h
35.2	not assigned.unknown	potri.t082700	Transcript	no original description	144h
30.2.11	signalling.receptor kinases.leucine rich repeat XI	potri.t086100	Transcript	moderately similar to ( 338) AT3G11010 | Symbols: AtRLP34 | AtRLP34 (Receptor Like Protein 34); kinase/ protein binding | chr3:3450988-3453672 REVERSEmoderately similar to ( 236) PSKR_DAUCA Phytosulfokine receptor precursor (EC 2.7.11.1) (Phytosulfokine LRR receptor kinase) - Daucus carota (Carrot)moderately similar to ( 364) loc_os04g40440 12004.m09026 protein expressed protein no original descr…	144h
35.2	not assigned.unknown	potri.t086400	Transcript	no original description	144h
35.2	not assigned.unknown	potri.t088500	Transcript	weakly similar to ( 119) AT1G10155 | Symbols: ATPP2-A10 | ATPP2-A10 (PHLOEM PROTEIN 2-A10) | chr1:3327637-3328448 REVERSE no original description	144h
26.12	misc.peroxidases	potri.t089600	Transcript	moderately similar to ( 340) AT5G15180 | Symbols: | peroxidase, putative | chr5:4930561-4932211 FORWARDmoderately similar to ( 271) PER1_ORYSA Peroxidase 1 precursor (EC 1.11.1.7) - Oryza sativa (Rice)moderately similar to ( 287) loc_os04g53640 12004.m10257 protein peroxidase 1 precursor, putative, expressedsecretory_peroxidase plant_peroxidase peroxidase no original description	144h
30.2.11	signalling.receptor kinases.leucine rich repeat XI	potri.t091900	Transcript	moderately similar to ( 413) AT1G47890 | Symbols: AtRLP7 | AtRLP7 (Receptor Like Protein 7); kinase/ protein binding | chr1:17643976-17647035 FORWARDweakly similar to ( 169) RPK1_IPONI Receptor-like protein kinase precursor (EC 2.7.11.1) - Ipomoea nil (Japanese morning glory) (Pharbitis nil)moderately similar to ( 345) loc_os12g11930 12012.m05169 protein disease resistance protein SlVe2 precursor…	144h
35.2	not assigned.unknown	potri.t092400	Transcript	very weakly similar to (88.6) AT3G51660 | Symbols: | macrophage migration inhibitory factor family protein / MIF family protein | chr3:19164229-19165076 REVERSEvery weakly similar to (80.5) loc_os11g01600 12011.m61747 protein macrophage migration inhibitory factor, putative, expressed no original description	144h
35.2	not assigned.unknown	potri.t100100	Transcript	no original description	144h
[truncated: 106 more rows]
