# Supplementary material for: The transcriptional events and their relationship to physiological changes during poplar seed germination and post-germination
Source: BMC Genomics. 2019 Nov 4;20:801. doi: 10.1186/s12864-019-6180-5 (PMC6829952; doi:10.1186/s12864-019-6180-5)
Supplement: Supplementary file 1 — Additional file 1: Table S1. Genes specifically expressed during seed germination and their annotations. Fig. S1. The RT-PCR validation of 12 differentially expressed genes during seed germination stages. The columns represent the RT-PCR relative expression pattern, data are presented as the mean ± SD (n = 3). The lines represent the RNA-Seq data results. Table S4. The primer sequences of RT-PCR. [file 12864_2019_6180_MOESM1_ESM.zip › table S4.xlsx]

## Sheet: Sheet1
Table S4. The primer sequences of RT-PCR.
	Forward primer（5'-3'）	Reverse primer（5'-3'）
Potri.003G198500.1	GGTGCAAAACTTCGTGCGAT	CCACGAGGCAAACCCTTCAA
Potri.007G069600.1	ACTTTCTCCTGGGGTGTTGC	GCAAGCCATCAATCCAAAGCA
Potri.017G115500.1	TGCTCACATACAAACAGGGCT	AATGGAAGGGCCTGGAATCG
Potri.T178900.1	TGACAAGAAGATATATGACAATGCC	TGAACCTTGGACACTCAGCC
Potri.019G035800.1	GTGCAGAAGCAAGGGTAAGC	CACATGTGTTGCCCCGTTTG
Potri.001G162600.1	GCCCCAACGAGAAGCAGTAA	CTTCACCCATTACGGCAACG
Potri.001G162800.1	TCTGGCTTTAGGCAGGTTCC	CAGTTCAAGGGAACTAGTCAACC
Potri.001G059900.1	GAAGCGGTAAAATGTGCAAGC	TTCCCAGATAATGGTCTATCCTGA
Potri.015G091400.1	CTCACTTGAAGGGTGGAGCTAA	TGCCATGGCGAAGAAGACAAT
Potri.015G092500.1	TAAGCAACCGCTGAACACCC	TCTGCAATACAGAAAGAAGATCGC
Potri.012G113500.1	CCAGAAGCAGACGAGATTTTAGC	TGAGGAGACGACTTATGCTTCC
Potri.T017700.1	TCCGGAATTCCATTTCCAAGAGAT	ATGGGGAAGCCTTTCTCTGC
