# Supplementary material for: The transcriptional events and their relationship to physiological changes during poplar seed germination and post-germination
Source: BMC Genomics. 2019 Nov 4;20:801. doi: 10.1186/s12864-019-6180-5 (PMC6829952; doi:10.1186/s12864-019-6180-5)
Supplement: Supplementary file 2 — Additional file 2: Table S2. Z-values of genes related to different biological processes based on two different comparison methods. [file 12864_2019_6180_MOESM2_ESM.xlsx]

## Sheet: sheet1
	Table S2. Z-values of genes related to different biological processes based on two different comparison methods.
		0.75h_vs_0h.up	6h_vs_0h.up	24h_vs_0h.up	48h_vs_0h.up	144h_vs_0h.up	0.75h_vs_0h.down	6h_vs_0h.down	24h_vs_0h.down	48h_vs_0h.down	144h_vs_0h.down		0.75h_vs_0h.up	6h_vs_0.75h.up	24h_vs_6h.up	48h_vs_24h.up	144h_vs_48h.up	0.75h_vs_0h.down	6h_vs_0.75h.down	24h_vs_6h.down	48h_vs_24h.txtdown	144h_vs_48h.down
1	PS	0	-3.80962	3.17259	9.63848	3.80445	0	2.15583	-4.83933	-8.11861	-5.20606		0	0	5	0	-3.55187	0	0	-5	-4.8255	2.73504
1.1	PS.lightreaction	0	-2.47956	4.3216	9.5742	4.3939	0	0	-5.68914	-7.60127	-5.83488		0	0	5	0	-2.48517	0	0	-5	-3.91522	2.47862
1.1.1	PS.lightreaction.photosystem II	0	0	4.71863	7.38772	3.67651	0	0	-4.94269	-6.28889	-5.50359		0	0	5	2.75055	0	0	0	-4.49799	-2.47853	0
1.1.2	PS.lightreaction.photosystem I	0	-2.18681	3.83837	5.3594	4.95957	0	0	-3.51484	-4.22599	-4.77778		0	0	3.27149	0	0	0	0	-3.13833	0	0
1.1.4	PS.lightreaction.ATP synthase	0	0	0	2.5899	2.04356	0	0	0	-1.97703	-2.69553		0	0	0	0	0	0	0	0	0	0
1.2	PS.photorespiration	0	-2.02682	0	2.14229	0	0	2.14177	0	-1.97632	0		0	0	3.59334	0	0	0	0	-2.22144	0	0
1.3	PS.calvin cycle	0	-2.15641	0	2.21163	0	0	0	0	-2.38847	0		0	0	0	0	-2.60189	0	0	-2.04816	0	0
2	major CHO metabolism	0	0	0	-2.39	-2.80536	0	0	0	0	3.07686		0	0	0	0	-2.75103	0	0	0	0	3.22049
2.1	major CHO metabolism.synthesis	0	0	0	-2.28735	-2.69257	0	0	0	2.16697	2.83437		0	0	0	0	-2.84856	0	0	0	0	3.1955
2.1.2	major CHO metabolism.synthesis.starch	0	0	0	0	-2.23712	0	0	0	0	2.36471		0	0	0	0	-2.84856	0	0	0	0	3.1955
2.2	major CHO metabolism.degradation	0	0	0	0	0	0	0	0	0	0		0	0	0	0	0	0	0	0	0	2.04982
2.2.1	major CHO metabolism.degradation.sucrose	0	0	0	0	0	0	-2.71941	0	0	0		0	0	0	0	0	0	-2.33099	0	0	0
2.2.2	major CHO metabolism.degradation.starch	0	0	0	-3.6006	-3.69879	0	2.38444	2.67641	2.16697	3.85214		0	-2.41881	0	0	-2.79731	0	3.82357	0	0	3.27788
3	minor CHO metabolism	0	0	0	0	0	0	2.23195	0	0	0		0	-3.05713	0	0	0	0	2.37668	0	0	0
3.1	minor CHO metabolism.raffinose family	0	-2.02682	-2.55999	0	0	0	2.14177	3.38475	2.44934	0		0	-2.03791	0	0	2.52408	0	3.01199	0	0	-2.11746
3.2	minor CHO metabolism.trehalose	0	0	0	2.04689	0	0	0	0	-2.18416	0		0	0	0	0	0	0	0	0	0	0
4	glycolysis	0	-2.08039	0	0	0	0	0	0	0	0		0	-2.11273	0	0	0	0	0	0	0	0
8.1	TCA / org transformation.TCA	0	0	0	0	-2.13579	0	-2.12875	-2.19236	0	0		0	0	0	0	-2.37292	0	0	0	0	2.2367
9	mitochondrial electron transport / ATP synthesis	0	0	0	-2.44307	0	0	-2.30201	0	0	0		0	0	-2.83972	0	0	0	-2.52884	0	0	0
10	cell wall	0	5.56405	9.85866	8.10165	0	0	-3.61358	-7.93745	-6.77194	0		0	3.85617	5	-3.01393	-5	0	0	-4.97559	3.10573	5
10.1	cell wall.precursor synthesis	0	2.38127	0	0	0	0	-2.85494	0	0	0		0	0	0	0	-2.16313	0	-2.52884	0	0	2.38154
10.2	cell wall.cellulose synthesis	0	4.81299	6.20283	4.93006	0	0	-4.13128	-5.32139	-4.14404	0		0	3.91533	2.45386	0	-3.71988	0	-3.68757	-2.33732	0	4.28879
10.5	cell wall.cell wall proteins	0	2.22462	3.31943	3.07899	0	0	0	-2.33634	-2.38847	0		0	0	0	0	-3.25033	0	0	0	0	2.99859
10.6	cell wall.degradation	0	0	5.91933	4.87119	0	0	0	-4.67182	-3.78814	0		0	0	5	0	-3.93801	0	0	-2.80058	2.7004	3.20409
10.7	cell wall.modification	0	0	2.3307	0	0	0	0	0	0	0		0	0	3.25498	-2.28563	0	0	0	-2.16479	0	0
10.8	cell wall.pectin*esterases	0	2.40988	3.92083	4.35474	0	0	0	-3.15553	-3.69153	0		0	2.40935	2.10346	0	-2.16313	0	0	-2.44889	0	2.77882
11	lipid metabolism	0	0	0	0	0	0	0	0	0	0		0	0	0	0	-2.092	0	0	2.6729	0	2.45928
11.1	lipid metabolism.FA synthesis and FA elongation	0	2.18553	3.0427	2.09569	0	0	-3.73106	-3.00286	-2.75297	0		0	2.29129	0	0	-2.60919	0	-2.5621	0	0	2.90745
11.2	lipid metabolism.FA desaturation	0	0	0	0	-2.66366	0	0	0	0	2.76277		0	0	0	0	-2.59199	0	0	0	0	2.91358
11.9	lipid metabolism.lipid degradation	0	0	0	0	0	0	0	0	2.52641	0		0	0	0	0	2.51878	0	0	0	0	-2.15949
13	amino acid metabolism	0	0	0	2.70373	2.20347	0	0	-2.11205	-2.58227	-2.53582		0	0	0	0	0	0	0	0	-2.86923	0
13.1	amino acid metabolism.synthesis	0	2.78555	2.41759	3.36499	2.20609	0	-2.51198	-3.40838	-3.2513	-2.34438		0	2.00533	0	0	0	0	0	0	0	0
13.2	amino acid metabolism.degradation	0	0	0	0	0	0	0	0	0	0		0	0	0	0	2.09982	0	0	0	0	0
23.1	nucleotide metabolism.synthesis	0	0	0	0	-2.35612	0	0	0	0	2.50231		0	0	0	0	-2.03554	0	0	0	0	0
23.3.3	nucleotide metabolism.salvage.NUDIX hydrolases	0	0	0	0	2.24208	0	0	0	-2.37721	-2.12198		0	0	0	0	2.70839	0	0	0	0	-2.2823
27	RNA	0	0	-5.39236	-4.65325	0	0	0	4.22041	2.69368	0		0	-3.05522	-3.37705	0	3.91834	0	0	2.18486	0	-4.37645
27.1	RNA.processing	0	2.6963	0	0	0	0	-3.59466	0	0	0		0	2.26287	-2.34223	0	0	0	-2.72343	2.07013	0	-2.25752
27.2	RNA.transcription	0	0	0	0	-2.06286	0	0	0	0	2.14372		0	0	0	0	0	0	0	0	0	0
27.3	RNA.regulation of transcription	0	-2.3615	-5.31454	-4.4914	0	0	0	4.50522	2.92844	0		0	-3.52406	-2.60386	0	4.12899	0	2.47322	0	0	-3.82072
28	DNA	0	0	3.26035	2.74551	2.06966	0	0	-3.81549	-3.00548	-2.32419		0	0	2.50419	0	0	0	-2.23116	0	0	0
28.1	DNA.synthesis/chromatin structure	0	0	3.1886	0	2.13973	0	0	-2.6163	-1.97764	-2.25323		0	0	2.75993	0	0	0	0	-2.33298	0	0
28.2	DNA.repair	0	2.5369	1.97856	2.04689	0	0	0	-2.62627	-2.18416	0		0	2.37257	0	0	0	0	0	0	0	0
29	protein	0	-2.31627	-7.00231	-9.11529	-7.46103	0	-2.53382	3.83449	3.86303	5.85287		0	-2.48086	-5	0	-2.75897	0	-2.85473	2.5228	0	0
29.2	protein.synthesis	0	0	-5.92116	-7.6524	-17.2904	0	-3.3852	2.35763	2.69676	13.9435		0	0	-5	0	-5	0	-4.1765	0	0	5
29.3	protein.targeting	0	-2.21507	-4.73847	-5.73094	-6.34732	0	0	2.63725	3.9792	6.75827		0	0	-4.67021	-3.44282	-3.29025	0	0	3.08434	3.55256	2.79919
29.5	protein.degradation	0	-2.53312	-5.54374	-5.27491	3.49199	0	0	3.67768	3.09721	-4.48315		0	-2.11965	-4.62685	0	5	0	0	0	-2.17954	-5
30	signalling	0	3.82402	5.13567	3.98088	4.83935	0	-4.1265	-5.96843	-4.91882	-4.51834		0	3.33297	0	0	0	0	-3.82648	0	-2.17954	0
30.1	signalling.in sugar and nutrient physiology	0	2.69996	2.5835	2.08692	0	0	0	-2.34197	0	0		0	2.98786	0	0	0	0	-2.33099	0	0	0
30.11	signalling.light	0	0	0	0	0	0	0	-2.33634	-2.35742	0		0	0	0	0	-2.0347	0	0	0	0	0
30.2	signalling.receptor kinases	0	3.13132	7.0339	5.98703	4.3851	0	-2.59235	-5.69457	-6.35404	-3.92953		0	2.20821	2.6159	0	0	0	-2.43162	-2.51573	0	0
30.3	signalling.calcium	0	0	0	0	4.16115	0	0	-2.065	0	-4.01131		0	0	0	0	3.26904	0	0	0	0	-3.01452
30.5	signalling.G-proteins	0	0	0	-2.93032	0	0	-2.57714	0	0	0		0	0	-2.93628	0	0	0	-2.24973	2.06174	0	0
31	cell	0	0	0	0	-1.96954	0	0	-3.13661	0	0		0	0	0	0	-3.69332	0	0	-2.1762	0	2.7821
31.1	cell.organisation	0	0	0	0	0	0	0	-3.04614	-2.02334	0		0	0	0	0	-4.47255	0	0	-2.48335	0	3.42449
31.2	cell.division	0	0	-2.73163	-2.69406	-2.96586	0	0	0	1.97949	2.63755		0	0	0	0	-2.16313	0	0	0	0	2.38154
31.3	cell.cycle	0	0	0	0	-2.23059	0	0	0	0	0		0	0	0	0	-2.49866	0	0	0	0	2.76141
31.4	cell.vesicle transport	0	0	0	0	0	0	0	0	0	0		0	0	0	0	2.46181	0	0	0	0	-3.12906
34	transport	0	2.63201	2.89358	2.09248	0	0	-2.36357	0	0	0		0	2.18422	0	0	0	0	0	0	0	2.36254
34.1	transport.p- and v-ATPases	0	0	0	0	0	0	0	0	2.20137	0		0	0	0	0	0	0	0	0	0	0
34.2	transport.porins	0	0	0	0	-2.37831	0	0	0	0	2.46882		0	0	0	0	0	0	0	0	0	0
34.3	transport.amino acids	0	0	0	0	0	0	0	0	0	0		0	0	2.45386	0	0	0	0	0	0	0
34.8	transport.metabolite transporters at the envelope membrane	0	2.07916	0	0	-2.23712	0	0	0	0	2.36471		0	2.15486	0	0	-2.99598	0	-2.52884	0	0	2.95283
34.9	transport.metabolite transporters at the mitochondrial membrane	0	0	0	0	-2.71124	0	-2.5162	0	0	2.93306		0	0	0	0	-2.46706	0	0	0	0	2.90131
34.12	transport.metal	0	0	2.20037	0	0	0	0	0	0	0		0	0	0	0	0	0	0	0	0	0
34.13	transport.peptides and oligopeptides	0	0	2.16591	2.65706	0	0	0	0	0	0		0	0	0	0	2.15515	0	1.96082	0	0	0
34.19	transport.Major Intrinsic Proteins	0	0	0	0	0	0	0	0	-2.32329	0		0	0	0	0	-3.30166	0	0	0	0	3.55179
