# Supplementary material for: The transcriptional events and their relationship to physiological changes during poplar seed germination and post-germination
Source: BMC Genomics. 2019 Nov 4;20:801. doi: 10.1186/s12864-019-6180-5 (PMC6829952; doi:10.1186/s12864-019-6180-5)
Supplement: Supplementary file 3 — Additional file 3: Table S3. Relative Z-value data at each seed germination stage. [file 12864_2019_6180_MOESM3_ESM.xlsx]

## Sheet: sheet1
Table S3. Relative Z-value data at each seed germination stage.
	6h_vs_0h	6h_vs_0.75h		24h_vs_0h	24h_vs_6h		48h_vs_0h	48h_vs_24h		144h_vs_0h	144h_vs_48h
PS	-5.96545	0		8.01192	14.0375		17.7571	4.8255		9.01051	-6.28691
PS.lightreaction	-2.47956	0		10.0107	12.4938		17.1755	3.91522		10.2288	-4.96379
PS.lightreaction.photosystem II	0	0		9.66133	10.436		13.6766	5.22907		9.1801	0
PS.lightreaction.photosystem I	-2.18681	0		7.35321	6.40981		9.58539	0		9.73735	0
PS.lightreaction.ATP synthase	0	0		0	0		4.56693	0		4.73909	0
PS.photorespiration	-4.16859	0		0	5.81478		4.11861	0		0	0
PS.calvin cycle	-2.15641	0		0	2.04816		4.6001	0		0	-2.60189
major CHO metabolism	0	0		0	0		-2.39	0		-5.88222	-5.97152
major CHO metabolism.synthesis	0	0		0	0		-4.45432	0		-5.52693	-6.04406
major CHO metabolism.synthesis.starch	0	0		0	0		0	0		-4.60183	-6.04406
major CHO metabolism.degradation	0	0		0	0		0	0		0	-2.04982
major CHO metabolism.degradation.sucrose	2.71941	2.33099		0	0		0	0		0	0
major CHO metabolism.degradation.starch	-2.38444	-6.24238		-2.67641	0		-5.76757	0		-7.55093	-6.07519
minor CHO metabolism	-2.23195	-5.43382		0	0		0	0		0	0
minor CHO metabolism.raffinose family	-4.16859	-5.0499		-5.94474	0		-2.44934	0		0	4.64154
minor CHO metabolism.trehalose	0	0		0	0		4.23105	0		0	0
glycolysis	-2.08039	-2.11273		0	0		0	0		0	0
TCA / org transformation.TCA	2.12875	0		2.19236	0		0	0		-2.13579	-4.60963
mitochondrial electron transport / ATP synthesis	2.30201	2.52884		0	-2.83972		-2.44307	0		0	0
cell wall	9.17764	3.85617		17.7961	12.1787		14.8736	-6.11966		0	-12.3719
cell wall.precursor synthesis	5.23621	2.52884		0	0		0	0		0	-4.54467
cell wall.cellulose synthesis	8.94428	7.6029		11.5242	4.79118		9.07409	0		0	-8.00867
cell wall.cell wall proteins	2.22462	0		5.65577	0		5.46746	0		0	-6.24891
cell wall.degradation	0	0		10.5912	8.56578		8.65933	-2.7004		0	-7.1421
cell wall.modification	0	0		2.3307	5.41977		0	-2.28563		0	0
cell wall.pectin*esterases	2.40988	2.40935		7.07636	4.55234		8.04627	0		0	-4.94195
lipid metabolism	0	0		0	-2.6729		0	0		0	-4.55128
lipid metabolism.FA synthesis and FA elongation	5.91659	4.85339		6.04556	0		4.84866	0		0	-5.51663
lipid metabolism.FA desaturation	0	0		0	0		0	0		-5.42643	-5.50557
lipid metabolism.lipid degradation	0	0		0	0		-2.52641	0		0	4.67827
amino acid metabolism	0	0		2.11205	0		5.286	2.86923		4.73929	0
amino acid metabolism.synthesis	5.29753	2.00533		5.82597	0		6.61628	0		4.55047	0
amino acid metabolism.degradation	0	0		0	0		0	0		0	2.09982
nucleotide metabolism.synthesis	0	0		0	0		0	0		-4.85843	-2.03554
nucleotide metabolism.salvage.NUDIX hydrolases	0	0		0	0		2.37721	0		4.36406	4.99069
RNA	0	-3.05522		-9.61277	-5.56191		-7.34692	0		0	8.29479
RNA.processing	6.29095	4.9863		0	-4.41236		0	0		0	2.25752
RNA.transcription	0	0		0	0		0	0		-4.20658	0
RNA.regulation of transcription	-2.3615	-5.99728		-9.81976	-2.60386		-7.41985	0		0	7.94971
DNA	0	2.23116		7.07584	2.50419		5.75099	0		4.39385	0
DNA.synthesis/chromatin structure	0	0		5.8049	5.09291		1.97764	0		4.39295	0
DNA.repair	2.5369	2.37257		4.60484	0		4.23105	0		0	0
protein	0.217557	0.373872		-10.8368	-10.8699		-12.9783	0		-13.3139	-2.75897
protein.synthesis	3.3852	4.1765		-8.27879	-7.04298		-10.3492	0		-31.234	-20.4883
protein.targeting	-2.21507	0		-7.37572	-7.75454		-9.71014	-6.99539		-13.1056	-6.08944
protein.degradation	-2.53312	-2.11965		-9.22142	-4.62685		-8.37212	2.17954		7.97514	13.4399
signalling	7.95052	7.15944		11.1041	0		8.8997	2.17954		9.35769	0
signalling.in sugar and nutrient physiology	2.69996	5.31885		4.92546	0		2.08692	0		0	0
signalling.light	0	0		2.33634	0		2.35742	0		0	-2.0347
signalling.receptor kinases	5.72366	4.63982		12.7285	5.13163		12.3411	0		8.31464	0
signalling.calcium	0	0		2.065	0		0	0		8.17247	6.28355
signalling.G-proteins	2.57714	2.24973		0	-4.99803		-2.93032	0		0	0
cell	0	0		3.13661	2.1762		0	0		-1.96954	-6.47542
cell.organisation	0	0		3.04614	2.48335		2.02334	0		0	-7.89704
cell.division	0	0		-2.73163	0		-4.67355	0		-5.60341	-4.54467
cell.cycle	0	0		0	0		0	0		-2.23059	-5.26007
cell.vesicle transport	0	0		0	0		0	0		0	5.59088
transport	4.99557	2.18422		2.89358	0		2.09248	0		0	-2.36254
transport.p- and v-ATPases	0	0		0	0		-2.20137	0		0	0
transport.porins	0	0		0	0		0	0		-4.84713	0
transport.amino acids	0	0		0	2.45386		0	0		0	0
transport.metabolite transporters at the envelope membrane	2.07916	4.68371		0	0		0	0		-4.60183	-5.94881
transport.metabolite transporters at the mitochondrial membrane	2.5162	0		0	0		0	0		-5.6443	-5.36837
transport.metal	0	0		2.20037	0		0	0		0	0
transport.peptides and oligopeptides	0	-1.96082		2.16591	0		2.65706	0		0	2.15515
transport.Major Intrinsic Proteins	0	0		0	0		2.32329	0		0	-6.85345
